# Supplementary material for: Diversity and origins of bacterial and archaeal viruses on sinking particles reaching the abyssal ocean
Source: ISME J. 2022 Mar 2;16(6):1627–35. doi: 10.1038/s41396-022-01202-1 (PMC9122931; doi:10.1038/s41396-022-01202-1)
Supplement: Supplementary file 2 — Table S1 [file 41396_2022_1202_MOESM2_ESM.xls]

## Sheet: TableS1_VIRSorter1kbp_vibrant3k
sample	number_reads	number_contigs	number_contigs_>=1kbp	VIRSorter	VIRSorter_VIBRANT_shared	VIBRANT	VIRSorter_uniq	VIRSorter_uniq_prop	VIBRANT_uniq	VIBRANT_uniq_prop
ALOHA-2014-XVII-1-01-DNA	13972166	474341	13805	79	29	63	50	0.632911	34	0.539683
ALOHA-2014-XVII-1-02-DNA	15307084	552244	12898	56	24	69	32	0.571429	45	0.652174
ALOHA-2014-XVII-1-03-DNA	15667679	488925	16344	131	76	162	55	0.419847	86	0.530864
ALOHA-2014-XVII_1-04_DNA	15524334	499984	24748	0	0	466	0		466	1
ALOHA-2014-XVII-1-05-DNA	10566629	236928	11139	21	8	33	13	0.619048	25	0.757576
ALOHA-2014-XVII-1-06-DNA	19306916	785399	37391	135	64	148	71	0.525926	84	0.567568
ALOHA-2014-XVII-1-07-DNA	15276438	438959	17493	128	55	157	73	0.570312	102	0.649682
ALOHA-2014-XVII-1-08-DNA	19660437	739925	21539	169	91	185	78	0.461538	94	0.508108
ALOHA-2014-XVII-1-09-DNA	16962157	711902	31402	74	40	98	34	0.459459	58	0.591837
ALOHA-2014-XVII-1-10-DNA	17007212	540053	17897	102	45	123	57	0.558824	78	0.634146
ALOHA-2014-XVII-1-11-DNA	12339340	369814	14536	125	70	128	55	0.44	58	0.453125
ALOHA-2014-XVII-1-12-DNA	15024796	435100	19623	166	105	246	61	0.36747	141	0.573171
ALOHA-2014-XVII-1-13-DNA	18312712	718833	35593	230	137	317	93	0.404348	180	0.567823
ALOHA-2014-XVII-1-14-DNA	21284809	768786	28713	153	84	246	69	0.45098	162	0.658537
ALOHA-2014-XVII_1-15_DNA	18539239	632331	28653	0	0	409	0		409	1
ALOHA-2014-XVII_1-16_DNA	8272891	328628	12372	0	0	132	0		132	1
ALOHA-2014-XVII-1-17-DNA	18911127	649198	26470	203	112	279	91	0.448276	167	0.598566
ALOHA-2014-XVII_1-18_DNA	16723167	492460	17815	0	0	370	0		370	1
ALOHA-2014-XVII-1-19-DNA	24913139	682448	24212	116	62	173	54	0.465517	111	0.641618
ALOHA-2014-XVII-1-20-DNA	21761378	613304	22204	94	56	136	38	0.404255	80	0.588235
ALOHA-2014-XVII_1-21_DNA	33871894	1260226	87893	0	0	865	0		865	1
ALOHA-2015-XVIII-1-01-DNA	20661721	980943	46061	330	176	354	154	0.466667	178	0.502825
ALOHA-2015-XVIII-1-02-DNA	20732107	892310	44554	259	133	294	126	0.486486	161	0.547619
ALOHA-2015-XVIII-1-03-DNA	19562514	727872	20734	130	60	118	70	0.538462	58	0.491525
ALOHA-2015-XVIII-1-04-DNA	20634900	939846	36810	286	131	269	155	0.541958	138	0.513011
ALOHA-2015-XVIII-1-05-DNA	18841701	760201	29588	223	99	190	124	0.556054	91	0.478947
ALOHA-2015-XVIII-1-06-DNA	20972207	924719	44952	312	132	268	180	0.576923	136	0.507463
ALOHA-2015-XVIII-1-07-DNA	20240552	815179	46609	266	116	260	150	0.56391	144	0.553846
ALOHA-2015-XVIII-1-08-DNA	20818685	1069041	54191	390	155	282	235	0.602564	127	0.450355
ALOHA-2015-XVIII-1-09-DNA	19208997	920878	50439	334	125	252	209	0.625749	127	0.503968
ALOHA-2015-XVIII-1-10-DNA	18659722	1092331	53015	199	89	203	110	0.552764	114	0.561576
ALOHA-2015-XVIII-1-11-DNA	18813166	453943	20945	18	7	30	11	0.611111	23	0.766667
ALOHA-2015-XVIII-1-12-DNA	18217248	710538	23777	147	67	144	80	0.544218	77	0.534722
ALOHA-2015-XVIII-1-13-DNA	23335678	804413	65296	313	180	403	133	0.42492	223	0.55335
ALOHA-2015-XVIII-1-14-DNA	23124780	838434	67006	342	197	439	145	0.423977	242	0.551253
ALOHA-2015-XVIII-1-15-DNA	20473074	884009	59699	418	201	408	217	0.519139	207	0.507353
ALOHA-2015-XVIII-1-16-DNA	14656736	481627	38143	222	120	284	102	0.459459	164	0.577465
ALOHA-2015-XVIII-1-17-DNA	20693473	929995	68036	348	190	406	158	0.454023	216	0.53202
ALOHA-2015-XVIII-1-18-DNA	22011730	908740	39867	208	94	229	114	0.548077	135	0.58952
ALOHA-2015-XVIII-1-19-DNA	23405186	1071628	64083	355	195	496	160	0.450704	301	0.606855
ALOHA-2015-XVIII-1-20-DNA	19405912	592178	38464	0	0	111	0		111	1
ALOHA-2015-XVIII-1-21-DNA	21657466	738021	36034	0	0	175	0		175	1
ALOHA-2016-XIX-1-01-DNA	26387124	1133111	36448	65	27	80	38	0.584615	53	0.6625
ALOHA-2016-XIX-1-02-DNA	18486161	744163	18241	129	46	67	83	0.643411	21	0.313433
ALOHA-2016-XIX-1-03-DNA	23173596	607419	27394	194	87	186	107	0.551546	99	0.532258
ALOHA-2016-XIX-1-04-DNA	21119950	591547	56554	108	55	267	53	0.490741	212	0.794007
ALOHA-2016-XIX-1-05-DNA	23751988	887808	38436	306	155	348	151	0.493464	193	0.554598
ALOHA-2016-XIX-1-06-DNA	24624343	965241	31634	210	90	228	120	0.571429	138	0.605263
ALOHA-2016-XIX-1-07-DNA	21972823	823242	24882	101	38	107	63	0.623762	69	0.64486
ALOHA-2016-XIX-1-08-DNA	25880194	1034354	37341	188	98	237	90	0.478723	139	0.586498
ALOHA-2016-XIX-1-09-DNA	17589008	528988	42741	157	101	244	56	0.356688	143	0.586066
ALOHA-2016-XIX-1-10-DNA	28458871	1547398	29511	100	33	105	67	0.67	72	0.685714
ALOHA-2016-XIX-1-11-DNA	30403002	1020956	38827	168	60	178	108	0.642857	118	0.662921
ALOHA-2016-XIX-1-12-DNA	20794057	866134	27822	96	36	114	60	0.625	78	0.684211
ALOHA-2016-XIX-1-13-DNA	5579117	159822	6457	39	10	24	29	0.74359	14	0.583333
ALOHA-2016-XIX-1-14-DNA	20825665	686198	48302	121	41	140	80	0.661157	99	0.707143
ALOHA-2016-XIX-1-15-DNA	20266129	683014	18812	125	54	172	71	0.568	118	0.686047
ALOHA-2016-XIX-1-16-DNA	18852719	668567	12361	73	26	71	47	0.643836	45	0.633803
ALOHA-2016-XIX-1-17-DNA	7607416	222042	7005	36	11	34	25	0.694444	23	0.676471
ALOHA-2016-XIX-1-18-DNA	22540592	901752	20517	121	43	139	78	0.644628	96	0.690647
ALOHA-2016-XIX-1-19-DNA	9217257	337245	34630	18	5	37	13	0.722222	32	0.864865
ALOHA-2016-XIX-1-20-DNA	20964271	1011743	34878	10	1	41	9	0.9	40	0.97561
ALOHA-2016-XIX-1-21-DNA	19341953	712272	23324	93	37	131	56	0.602151	94	0.717557
pooled_assembly_megahit		107204	61374	2070	1144	1942	926	0.447343	798	0.410917
total	1223169335	46196854	2148534	11610	5723	15312	5887		9589
