# Supplementary material for: Diversity and origins of bacterial and archaeal viruses on sinking particles reaching the abyssal ocean
Source: ISME J. 2022 Mar 2;16(6):1627–35. doi: 10.1038/s41396-022-01202-1 (PMC9122931; doi:10.1038/s41396-022-01202-1)
Supplement: Supplementary file 3 — Table S2 [file 41396_2022_1202_MOESM3_ESM.xls]

## Sheet: TableS2_deep_trap_viruses.csv
contig	length	gc_content	complete	chimeric	temperate	host_MAG	host_GTDB	host_RefSeq96	taxonomy_ALOHA2.0	eukaryotic_virus	novel	wgcna	presence_DT_samples	presence_2015_particle_samples	presence_2017_particle_samples	presence_2014_2016_planktonic_samples	depth_of_origin
c_000000000001	12784	0.518776	no	no	no	none	none	none	none	no	yes	yellow	42	no	no	yes	undetermined
c_000000000002	47272	0.405479	no	no	no	none	none	none	none	no	yes	black	21	no	no	yes	undetermined
c_000000000003	12149	0.475101	no	no	no	none	none	none	none	no	yes	none	2	no	no	yes	undetermined
c_000000000004	10086	0.390442	no	no	no	none	none	none	none	no	yes	none	1	no	no	no	bathypelagic
c_000000000005	16438	0.450055	no	no	no	none	none	none	none	no	yes	black	5	no	no	no	bathypelagic
c_000000000006	16963	0.291021	no	no	yes	none	none	none	none	no	yes	none	1	no	no	no	bathypelagic
c_000000000007	23113	0.43343	no	no	yes	none	none	none	none	no	yes	none	11	no	no	yes	undetermined
c_000000000008	18054	0.333647	no	no	no	none	none	none	none	no	no	none	63	no	no	yes	undetermined
c_000000000009	12923	0.313908	no	no	no	none	none	none	none	no	yes	none	2	no	no	no	bathypelagic
c_000000000010	10484	0.432074	no	no	no	none	none	none	none	no	yes	blue	9	no	no	no	bathypelagic
c_000000000011	24177	0.469162	yes	no	yes	none	none	none	none	no	yes	none	22	no	no	yes	undetermined
c_000000000012	15166	0.333685	yes	no	yes	Colwellia	none	none	none	no	yes	none	10	no	no	no	bathypelagic
c_000000000013	15950	0.42463	no	no	no	none	none	none	none	no	yes	none	57	no	no	no	bathypelagic
c_000000000014	12366	0.594953	no	no	no	none	d__Bacteria;p__Proteobacteria;c__Alphaproteobacteria;o__Sphingomononedales;f__Sphingomononedaceae;g__Erythrobacter	none	none	no	yes	blue	20	no	no	no	bathypelagic
c_000000000015	13467	0.406535	no	no	no	none	none	none	none	no	yes	none	1	no	no	no	bathypelagic
c_000000000016	40875	0.456634	no	no	no	none	none	none	none	no	yes	none	11	no	no	no	bathypelagic
c_000000000017	19631	0.352198	no	no	yes	none	none	none	none	no	yes	none	2	no	no	no	bathypelagic
c_000000000018	14221	0.392222	no	no	no	none	d__Bacteria;p__Bacteroidota;c__Bacteroidia;o__Flavobacteriales;f__Crocinitomicaceae;g__UBA4466	none	none	no	yes	none	30	no	no	no	bathypelagic
c_000000000019	19423	0.406776	no	no	no	none	none	none	none	no	yes	none	63	no	no	no	bathypelagic
c_000000000020	25946	0.54899	no	no	no	none	none	none	none	no	yes	yellow	41	no	yes	yes	undetermined
c_000000000021	62866	0.360576	no	no	no	none	none	none	none	no	yes	none	10	no	no	no	bathypelagic
c_000000000022	12221	0.464113	no	no	no	none	none	none	none	no	yes	yellow	19	yes	no	yes	undetermined
c_000000000023	15202	0.361316	no	no	no	none	none	none	none	no	yes	yellow	21	no	no	no	bathypelagic
c_000000000024	26620	0.651165	no	no	no	none	none	none	none	no	yes	none	6	no	no	no	bathypelagic
c_000000000025	10750	0.526512	no	no	no	none	none	none	none	no	yes	yellow	44	no	no	yes	undetermined
c_000000000026	36559	0.444648	no	no	yes	Psychrobiaceae	none	none	none	no	yes	blue	20	no	no	no	bathypelagic
c_000000000027	18698	0.610933	no	no	no	none	none	none	none	no	yes	blue	11	no	no	no	bathypelagic
c_000000000028	27313	0.546373	no	no	no	none	none	none	none	eukaryotic	yes	none	13	no	no	no	bathypelagic
c_000000000029	16275	0.355374	no	no	no	none	none	none	none	no	yes	none	1	no	no	yes	undetermined
c_000000000030	19201	0.327882	no	no	no	none	none	none	none	no	no	none	28	no	no	no	bathypelagic
c_000000000031	11883	0.378756	no	no	no	none	none	none	none	no	yes	none	62	no	no	no	bathypelagic
c_000000000032	26510	0.521163	no	no	no	none	none	none	none	no	yes	none	22	no	no	no	bathypelagic
c_000000000033	10991	0.358995	no	no	no	none	none	none	none	no	yes	none	12	no	no	no	bathypelagic
c_000000000034	17010	0.453204	no	no	no	none	none	none	none	no	yes	none	7	no	no	yes	undetermined
c_000000000035	26715	0.395837	no	no	no	none	none	none	none	no	yes	none	49	no	no	yes	undetermined
c_000000000036	46565	0.300002	no	no	no	none	none	none	none	no	no	none	57	no	no	no	bathypelagic
c_000000000037	19967	0.459905	no	no	no	none	none	none	none	no	yes	none	6	no	no	no	bathypelagic
c_000000000038	12207	0.318342	no	no	no	none	none	none	none	no	yes	none	1	no	no	no	bathypelagic
c_000000000039	34641	0.419614	yes	no	yes	none	none	none	none	no	yes	blue	8	yes	no	yes	undetermined
c_000000000040	11742	0.566258	no	no	no	none	none	none	none	no	yes	none	63	no	no	no	bathypelagic
c_000000000041	16032	0.453837	no	no	no	none	none	none	none	no	yes	none	11	no	no	yes	undetermined
c_000000000042	40876	0.451632	no	no	no	none	none	none	none	no	yes	none	7	no	no	no	bathypelagic
c_000000000043	11217	0.342516	no	no	no	none	none	none	none	no	yes	none	13	no	no	no	bathypelagic
c_000000000044	33665	0.449633	no	no	no	none	none	none	none	no	yes	none	1	no	no	no	bathypelagic
c_000000000045	23462	0.546373	no	no	no	none	none	none	none	no	yes	black	22	no	no	no	bathypelagic
c_000000000046	30088	0.656973	no	no	yes	none	none	none	none	no	yes	none	62	no	no	no	bathypelagic
c_000000000047	13934	0.564231	no	no	no	none	none	none	none	no	yes	none	29	no	no	no	bathypelagic
c_000000000048	10311	0.38122	no	no	no	none	none	none	none	no	yes	none	17	no	no	yes	undetermined
c_000000000049	21693	0.340325	no	no	no	none	none	none	none	no	yes	none	56	no	no	no	bathypelagic
c_000000000050	10906	0.479644	no	no	no	none	none	none	none	no	yes	none	18	no	no	yes	undetermined
c_000000000051	11058	0.401954	no	no	no	none	none	none	none	no	yes	yellow	3	no	no	no	bathypelagic
c_000000000052	10469	0.4818	no	no	no	none	none	none	none	no	yes	none	11	no	no	no	bathypelagic
c_000000000053	18771	0.541585	no	no	no	none	none	none	none	no	yes	none	10	no	no	yes	undetermined
c_000000000054	15119	0.456975	no	no	no	Shewanella	none	none	none	no	yes	none	9	no	no	no	bathypelagic
c_000000000055	12433	0.439868	no	no	no	none	none	none	none	no	yes	none	45	no	no	no	bathypelagic
c_000000000056	17006	0.397259	no	no	no	none	none	none	none	no	yes	black	9	no	no	no	bathypelagic
c_000000000057	11161	0.490816	no	no	no	none	none	none	none	no	yes	none	11	no	no	no	bathypelagic
c_000000000058	19060	0.66093	no	no	no	none	none	none	none	no	yes	none	1	no	no	no	bathypelagic
c_000000000059	12654	0.318843	no	no	no	none	none	none	none	no	no	none	57	no	no	yes	transitiononel
c_000000000060	19456	0.542917	no	no	no	none	none	none	none	no	yes	none	30	no	yes	no	bathypelagic
c_000000000061	11097	0.657413	no	no	no	none	none	none	none	no	yes	none	58	no	yes	yes	undetermined
c_000000000062	10285	0.44841	no	no	no	none	none	none	none	no	yes	none	1	no	no	no	bathypelagic
c_000000000063	14026	0.343126	no	no	yes	Colwellia	none	none	none	no	yes	none	11	no	no	no	bathypelagic
c_000000000064	25989	0.422327	no	no	no	none	none	none	none	no	yes	none	1	no	no	no	bathypelagic
c_000000000065	14244	0.376141	no	no	yes	none	none	none	none	no	yes	yellow	6	no	no	yes	undetermined
c_000000000066	26876	0.363065	no	no	no	none	none	none	none	no	yes	yellow	3	no	no	no	bathypelagic
c_000000000067	34580	0.576754	no	no	no	none	none	none	none	no	yes	none	63	no	no	no	bathypelagic
c_000000000068	12396	0.322495	no	no	no	none	none	none	none	no	no	none	58	no	no	no	bathypelagic
c_000000000069	36574	0.562695	no	no	no	none	none	none	none	no	yes	none	61	no	no	no	bathypelagic
c_000000000070	14110	0.431457	no	no	no	none	none	none	none	no	yes	none	2	no	no	no	bathypelagic
c_000000000071	42493	0.290509	no	no	yes	none	none	none	none	no	yes	none	18	no	no	no	bathypelagic
c_000000000072	17120	0.429431	no	no	no	none	none	none	none	no	yes	none	6	no	no	no	bathypelagic
c_000000000073	24189	0.554554	no	no	no	none	none	none	none	no	yes	black	19	no	no	no	bathypelagic
c_000000000074	11217	0.367454	no	no	no	none	none	none	none	no	no	none	61	no	no	no	bathypelagic
c_000000000075	15734	0.360112	no	no	yes	Margulisbacteria	none	none	none	no	yes	none	53	no	no	no	bathypelagic
c_000000000076	12687	0.373512	no	no	no	none	none	none	none	no	yes	none	1	no	no	no	bathypelagic
c_000000000077	16266	0.304476	yes	no	no	none	none	none	none	no	yes	none	1	no	no	no	bathypelagic
c_000000000078	26121	0.474408	no	no	yes	none	none	none	none	no	yes	none	12	no	no	no	bathypelagic
c_000000000079	10677	0.385105	no	no	no	none	none	none	none	no	yes	none	11	no	no	yes	surface
c_000000000080	13262	0.358748	no	no	no	none	none	none	none	no	yes	none	52	no	no	no	bathypelagic
c_000000000081	15008	0.270025	yes	no	yes	Arcobacteraceae	none	none	none	no	yes	none	21	no	no	no	bathypelagic
c_000000000082	10963	0.352276	no	no	no	none	none	none	none	no	yes	none	17	no	no	no	bathypelagic
c_000000000083	11675	0.299923	no	no	no	none	none	none	none	no	yes	none	24	no	no	yes	undetermined
c_000000000084	21018	0.444714	no	no	no	none	none	none	none	no	yes	none	13	no	no	no	bathypelagic
c_000000000085	18395	0.32797	no	no	no	none	none	none	none	no	yes	none	52	no	no	no	bathypelagic
c_000000000086	22040	0.386877	no	no	yes	Rhizobiales	none	none	none	no	yes	none	8	no	no	no	bathypelagic
c_000000000087	10280	0.549514	no	no	yes	none	none	none	none	no	yes	black	9	no	no	yes	undetermined
c_000000000088	10830	0.503971	no	no	yes	none	none	none	none	no	yes	blue	14	yes	no	no	bathypelagic
c_000000000089	25394	0.358853	no	no	no	none	none	none	none	no	yes	none	2	no	no	yes	undetermined
c_000000000090	24245	0.377222	no	no	no	none	none	none	none	no	yes	none	59	no	no	no	bathypelagic
c_000000000091	27441	0.374576	no	no	no	none	none	none	none	no	yes	none	15	no	no	no	bathypelagic
c_000000000092	22752	0.467871	no	no	no	none	none	none	none	no	yes	black	15	no	no	no	bathypelagic
c_000000000093	23412	0.385486	no	no	no	none	none	none	none	no	yes	yellow	15	yes	yes	no	bathypelagic
c_000000000094	56455	0.334739	no	no	yes	none	none	none	none	no	yes	yellow	8	no	no	no	bathypelagic
c_000000000095	11426	0.272321	no	no	no	Cetobacterium	none	none	none	no	yes	none	1	no	no	no	bathypelagic
c_000000000096	10062	0.297416	yes	no	yes	none	none	none	none	no	yes	none	10	no	no	no	bathypelagic
c_000000000097	24957	0.449249	no	no	no	none	none	none	none	no	no	blue	24	no	no	yes	undetermined
c_000000000098	18654	0.377024	no	no	no	none	none	none	none	no	yes	none	18	no	no	no	bathypelagic
c_000000000099	12396	0.394626	no	no	no	Rhizobiales	none	none	none	no	yes	none	8	no	no	no	bathypelagic
c_000000000100	44374	0.409718	no	no	no	none	none	none	none	no	yes	yellow	17	no	no	yes	undetermined
c_000000000101	18339	0.46398	no	no	yes	Algicola	none	none	none	no	yes	none	6	no	no	no	bathypelagic
c_000000000102	22233	0.516171	no	no	yes	none	none	none	none	no	yes	blue	25	no	no	yes	undetermined
c_000000000103	24183	0.388321	no	no	yes	none	none	none	none	no	yes	yellow	18	no	no	yes	undetermined
c_000000000104	45204	0.412283	no	no	no	none	none	none	none	no	yes	none	61	no	no	no	bathypelagic
c_000000000105	24260	0.34368	no	no	no	none	none	none	none	no	yes	none	1	no	no	no	bathypelagic
c_000000000106	10963	0.40562	no	no	yes	Alteromononedaceae	none	none	none	no	yes	none	41	no	no	no	bathypelagic
c_000000000107	34941	0.387425	yes	no	yes	Colwellia	none	none	none	no	yes	none	2	no	no	no	bathypelagic
c_000000000108	41509	0.368829	no	no	yes	none	none	none	none	no	yes	black	4	no	no	no	bathypelagic
c_000000000109	39644	0.521341	no	no	yes	none	none	none	none	no	yes	none	2	no	no	no	bathypelagic
c_000000000110	45260	0.424323	no	no	no	none	none	none	none	no	yes	none	57	no	no	no	bathypelagic
c_000000000111	11316	0.448038	no	no	no	none	none	none	none	no	yes	black	9	no	no	no	bathypelagic
c_000000000112	18755	0.429805	no	no	no	none	d__Bacteria;p__Proteobacteria;c__Gammaproteobacteria;o__Enterobacterales;f__Alteromononedaceae;g__Colwellia	none	none	no	yes	none	34	no	no	no	bathypelagic
c_000000000113	13023	0.679211	no	no	no	none	none	none	none	no	yes	none	4	no	no	no	bathypelagic
c_000000000114	16185	0.357659	no	no	no	none	none	none	none	no	no	none	63	no	no	yes	undetermined
c_000000000115	12820	0.385161	no	no	no	none	none	none	none	no	yes	none	30	no	no	no	bathypelagic
c_000000000116	70559	0.357275	no	no	no	none	none	none	none	no	yes	none	14	no	no	no	bathypelagic
c_000000000117	13283	0.38666	no	no	no	none	none	none	none	no	no	blue	35	yes	no	yes	undetermined
c_000000000118	19262	0.45421	no	no	no	none	none	none	none	no	yes	none	9	no	no	no	bathypelagic
c_000000000119	20139	0.452798	no	no	no	none	none	none	none	no	yes	yellow	20	no	yes	no	bathypelagic
c_000000000120	28544	0.481853	no	no	no	none	none	none	none	no	yes	blue	11	no	no	no	bathypelagic
c_000000000121	10912	0.40055	no	no	yes	none	none	none	none	no	yes	blue	9	yes	no	no	bathypelagic
c_000000000122	10123	0.449857	no	no	no	none	d__Bacteria;p__Proteobacteria;c__Gammaproteobacteria;o__Enterobacterales;f__Alteromononedaceae;g__Pseudoalteromonones	none	none	no	no	yellow	12	yes	yes	no	bathypelagic
c_000000000123	11683	0.318637	no	no	no	none	none	none	none	no	yes	none	59	no	no	no	bathypelagic
c_000000000124	12103	0.48434	no	no	yes	Shewanella	d__Bacteria;p__Proteobacteria;c__Gammaproteobacteria;o__Enterobacterales;f__Shewanellaceae;g__Shewanella	none	none	no	no	none	17	no	no	no	bathypelagic
c_000000000125	19537	0.313284	no	no	no	none	none	none	none	no	yes	none	20	no	no	yes	undetermined
c_000000000126	14973	0.548721	no	no	yes	none	none	none	none	no	yes	none	16	no	no	no	bathypelagic
c_000000000127	13701	0.351726	no	no	yes	Flavobacteriales	none	none	none	no	yes	none	57	no	no	no	bathypelagic
c_000000000128	20149	0.587631	no	no	no	none	none	none	none	no	yes	none	63	no	no	yes	undetermined
c_000000000129	10046	0.453016	no	no	yes	none	none	none	none	no	yes	blue	2	no	no	no	bathypelagic
c_000000000130	10321	0.337727	no	no	no	none	none	none	none	no	yes	none	7	no	no	no	bathypelagic
c_000000000131	14599	0.543879	no	no	no	none	none	none	none	no	yes	black	33	yes	no	yes	undetermined
c_000000000132	10480	0.471655	no	no	no	none	none	none	none	no	yes	none	5	no	no	no	bathypelagic
c_000000000133	11384	0.388596	no	no	no	none	none	none	none	no	yes	none	14	no	no	no	bathypelagic
c_000000000134	21819	0.366274	no	no	no	none	none	none	none	no	yes	none	7	no	no	no	bathypelagic
c_000000000135	13269	0.558821	yes	no	yes	Halomonas	d__Bacteria;p__Proteobacteria;c__Gammaproteobacteria;o__Pseudomonadales;f__Halomonadaceae;g__Halomonas	none	none	no	yes	none	11	no	yes	no	bathypelagic
c_000000000136	28907	0.260474	no	no	no	Cetobacterium	none	none	none	no	yes	none	1	no	no	no	bathypelagic
c_000000000137	10813	0.348839	no	no	no	none	none	none	none	no	yes	none	52	no	no	no	bathypelagic
c_000000000138	10441	0.339688	no	no	no	none	none	none	none	no	yes	none	14	no	no	no	bathypelagic
c_000000000139	21313	0.306415	no	no	no	none	none	none	none	no	yes	none	11	no	no	no	bathypelagic
c_000000000140	35783	0.676085	yes	no	yes	Halomonas	d__Bacteria;p__Proteobacteria;c__Gammaproteobacteria;o__Pseudomonadales;f__Halomonadaceae;g__Halomonas	none	none	no	no	none	10	no	no	no	bathypelagic
c_000000000141	14418	0.425857	no	no	no	none	none	none	none	no	yes	black	20	no	no	yes	undetermined
c_000000000142	17903	0.397296	no	no	yes	none	none	none	none	no	yes	none	10	no	no	no	bathypelagic
c_000000000143	11466	0.597506	no	no	yes	none	none	none	none	no	yes	none	9	no	no	no	bathypelagic
c_000000000144	18020	0.469863	no	no	no	none	none	none	none	no	yes	none	7	no	no	yes	undetermined
c_000000000145	13123	0.590261	no	no	yes	none	none	none	none	no	yes	none	57	no	no	no	bathypelagic
c_000000000146	14389	0.423101	no	no	yes	none	none	none	none	no	yes	none	2	yes	yes	no	bathypelagic
c_000000000147	13697	0.458927	no	no	no	none	none	none	none	no	yes	none	15	no	no	no	bathypelagic
c_000000000148	10212	0.406366	no	no	no	none	none	none	none	no	yes	none	59	no	no	no	bathypelagic
c_000000000149	22532	0.49929	no	no	no	none	none	none	none	no	yes	black	16	no	no	no	bathypelagic
c_000000000150	16129	0.394246	no	no	yes	none	none	none	none	no	yes	none	37	no	no	no	bathypelagic
c_000000000151	11513	0.33979	no	no	no	none	none	none	none	no	no	none	57	no	no	no	bathypelagic
c_000000000152	20047	0.469996	no	no	no	none	none	none	none	no	yes	none	5	no	no	no	bathypelagic
c_000000000153	26858	0.398801	no	no	yes	none	none	none	none	no	yes	none	30	no	no	yes	undetermined
c_000000000154	22102	0.420505	no	no	no	none	none	none	none	no	yes	none	9	no	no	yes	undetermined
c_000000000155	12438	0.395482	yes	no	yes	Flavobacteriaceae	none	none	none	no	yes	none	22	no	no	no	bathypelagic
c_000000000156	16217	0.395251	no	no	yes	none	none	none	none	no	yes	none	36	no	no	yes	undetermined
c_000000000157	11278	0.325559	no	no	no	none	none	none	none	no	no	yellow	14	no	no	no	bathypelagic
c_000000000158	16479	0.345815	no	no	no	none	none	none	none	no	yes	yellow	6	no	no	no	bathypelagic
c_000000000159	10615	0.515406	no	no	no	none	none	none	none	no	yes	none	4	no	no	yes	undetermined
c_000000000160	24386	0.562746	no	no	yes	Rhodobacteraceae	none	none	none	no	yes	none	7	no	no	no	bathypelagic
c_000000000161	10240	0.363352	no	no	yes	none	none	none	none	no	yes	none	20	no	no	no	bathypelagic
c_000000000162	11988	0.415832	no	no	yes	Nitrincolaceae	none	none	none	no	yes	none	21	no	no	no	bathypelagic
c_000000000163	18329	0.393409	no	no	no	none	none	none	none	no	yes	none	4	no	no	no	bathypelagic
c_000000000164	16443	0.465913	no	no	no	none	d__Bacteria;p__Proteobacteria;c__Gammaproteobacteria;o__Pseudomonadales;f__Nitrincolaceae;g__Amphritea	none	none	no	yes	none	7	no	no	no	bathypelagic
c_000000000165	30280	0.449339	yes	no	yes	Nitrincolaceae	none	none	none	no	yes	none	5	no	no	no	bathypelagic
c_000000000166	25794	0.345313	no	no	no	none	none	none	none	no	yes	none	1	no	no	no	bathypelagic
c_000000000167	14609	0.596016	no	no	no	none	none	none	none	no	yes	none	53	no	no	no	bathypelagic
c_000000000168	20028	0.348163	no	no	yes	none	none	none	none	no	yes	none	4	no	no	no	bathypelagic
c_000000000169	20373	0.287173	no	no	yes	Myxococcota	none	none	none	no	yes	none	14	no	no	no	bathypelagic
c_000000000170	21269	0.394179	no	no	no	none	none	none	none	no	no	none	26	no	no	no	bathypelagic
c_000000000171	14140	0.4101	no	no	no	none	none	none	none	no	yes	blue	16	no	no	no	bathypelagic
c_000000000172	14657	0.38608	no	no	no	none	none	none	none	no	yes	none	6	no	no	no	bathypelagic
c_000000000173	17777	0.360466	no	no	no	none	none	none	none	no	yes	blue	17	no	no	yes	undetermined
c_000000000174	16743	0.565729	no	no	no	none	none	none	none	no	yes	yellow	8	no	no	no	bathypelagic
c_000000000175	28527	0.358773	no	no	no	none	none	none	none	no	yes	none	17	no	no	no	bathypelagic
c_000000000176	26456	0.372694	no	no	yes	none	none	none	none	no	yes	black	18	no	no	yes	undetermined
c_000000000177	10937	0.348971	no	no	no	none	none	none	none	no	yes	yellow	9	no	no	no	bathypelagic
c_000000000178	17053	0.398053	no	no	yes	none	none	none	none	no	yes	none	39	no	yes	no	bathypelagic
c_000000000179	16246	0.364996	no	no	no	none	none	none	none	no	yes	yellow	8	no	no	no	bathypelagic
c_000000000180	35671	0.310252	no	no	yes	none	none	none	none	no	no	none	58	no	no	no	bathypelagic
c_000000000181	21876	0.358188	no	no	no	none	none	none	none	no	yes	none	63	no	no	no	bathypelagic
c_000000000182	10502	0.398591	no	no	no	none	none	none	none	no	yes	yellow	24	no	no	yes	undetermined
c_000000000183	25032	0.605993	no	no	no	none	none	none	none	no	yes	none	58	no	no	no	bathypelagic
c_000000000184	10770	0.572158	yes	no	yes	Rhodobacteraceae	none	none	none	no	yes	none	8	no	no	no	bathypelagic
c_000000000185	23630	0.412138	no	no	no	none	none	none	none	no	yes	yellow	41	no	yes	yes	undetermined
c_000000000186	25518	0.401317	no	no	no	none	none	none	none	no	yes	yellow	17	no	no	yes	undetermined
c_000000000187	27476	0.557214	no	no	yes	none	none	none	none	no	yes	none	63	no	no	no	bathypelagic
c_000000000188	10231	0.388112	no	no	no	none	none	none	none	no	yes	none	6	no	no	no	bathypelagic
c_000000000189	46564	0.44779	no	no	yes	none	none	none	none	no	yes	none	9	no	no	no	bathypelagic
c_000000000190	11111	0.401836	no	no	no	none	none	none	none	no	no	none	6	no	no	no	bathypelagic
c_000000000191	12889	0.440763	yes	no	yes	none	none	none	none	no	yes	blue	9	yes	no	yes	undetermined
c_000000000192	10188	0.371785	no	no	no	none	none	none	none	no	no	none	55	no	yes	yes	undetermined
c_000000000193	35209	0.531114	no	no	no	none	none	none	none	eukaryotic	yes	none	22	no	no	no	bathypelagic
c_000000000194	10511	0.428789	no	no	no	none	none	none	none	no	yes	yellow	1	no	no	no	bathypelagic
c_000000000195	17032	0.56101	no	no	yes	Epibacterium	none	none	none	no	yes	none	11	no	no	yes	undetermined
c_000000000196	10121	0.414188	no	no	no	none	none	none	none	no	yes	none	37	no	no	no	bathypelagic
c_000000000197	37778	0.587648	no	no	yes	Halomonas	d__Bacteria;p__Proteobacteria;c__Gammaproteobacteria;o__Pseudomonadales;f__Halomonadaceae;g__Halomonas	none	none	no	no	none	7	no	no	no	bathypelagic
c_000000000198	16066	0.313621	no	no	yes	none	none	none	none	no	yes	black	14	no	no	no	bathypelagic
c_000000000199	12319	0.437211	yes	no	yes	Nitrincolaceae	none	none	none	no	yes	none	5	no	no	no	bathypelagic
c_000000000200	41912	0.321817	yes	no	no	none	none	none	none	no	yes	none	1	no	no	no	bathypelagic
c_000000000201	28352	0.385405	no	no	yes	none	none	none	none	no	yes	none	3	no	no	yes	undetermined
c_000000000202	11964	0.430792	no	no	yes	none	none	none	none	no	yes	none	21	no	no	no	bathypelagic
c_000000000203	35013	0.378459	no	no	no	none	none	none	none	no	yes	none	2	no	no	no	bathypelagic
c_000000000204	12535	0.418336	no	no	no	none	none	none	none	no	yes	none	63	no	no	yes	undetermined
c_000000000205	13790	0.596316	no	no	yes	Rhodobacteraceae	d__Bacteria;p__Proteobacteria;c__Alphaproteobacteria;o__Rhodobacterales;f__Rhodobacteraceae;g__Phaeobacter	none	none	no	yes	none	10	no	no	no	bathypelagic
c_000000000206	28223	0.341235	no	no	no	none	none	none	none	no	yes	none	2	no	no	no	bathypelagic
c_000000000207	16693	0.361991	no	no	no	none	none	none	none	no	no	none	63	no	no	yes	undetermined
c_000000000208	11333	0.463948	no	no	no	none	none	none	none	no	yes	yellow	6	no	no	yes	undetermined
c_000000000209	29968	0.41774	no	no	no	none	none	none	none	no	yes	blue	10	yes	no	yes	undetermined
c_000000000210	19516	0.303218	no	no	yes	Winogradskyella	none	none	none	no	yes	none	12	no	no	no	bathypelagic
c_000000000211	26054	0.461462	no	no	no	none	none	none	none	no	yes	yellow	19	no	yes	no	bathypelagic
c_000000000212	13598	0.528758	no	no	no	none	none	none	none	no	yes	none	2	no	no	no	bathypelagic
c_000000000213	79648	0.464356	no	yes	yes	none	none	none	none	no	no	none	16	yes	yes	no	bathypelagic
c_000000000214	10456	0.367706	no	no	yes	Flavobacteriaceae	none	none	none	no	yes	none	1	yes	no	no	bathypelagic
c_000000000215	15176	0.448926	no	no	yes	none	d__Bacteria;p__Proteobacteria;c__Gammaproteobacteria;o__Enterobacterales;f__Vibriononeceae;g__Vibrio	none	none	no	no	none	2	no	no	no	bathypelagic
c_000000000216	10078	0.482235	no	no	no	none	d__Bacteria;p__Proteobacteria;c__Gammaproteobacteria;o__Enterobacterales;f__Shewanellaceae;g__Shewanella	none	none	no	no	none	5	no	no	no	bathypelagic
c_000000000217	10681	0.329057	no	no	no	none	none	none	none	no	yes	none	2	no	no	no	bathypelagic
c_000000000218	14732	0.304914	no	no	yes	none	none	none	none	no	yes	black	15	no	no	no	bathypelagic
c_000000000219	17974	0.390775	yes	no	yes	none	none	none	none	no	yes	none	58	no	no	no	bathypelagic
c_000000000220	20767	0.404286	no	no	no	none	none	none	none	no	yes	none	7	no	no	no	bathypelagic
c_000000000221	11793	0.567467	no	no	no	none	none	none	none	no	yes	none	16	no	no	no	bathypelagic
c_000000000222	23993	0.434752	yes	no	no	Alteromononedaceae	none	none	none	no	yes	blue	16	no	no	no	bathypelagic
c_000000000223	11046	0.402209	no	no	no	none	none	none	none	no	yes	none	33	no	no	no	bathypelagic
c_000000000224	17819	0.364371	no	no	yes	none	none	none	none	no	yes	none	12	no	no	no	bathypelagic
c_000000000225	23623	0.378614	no	no	no	none	none	none	none	no	yes	black	5	no	no	no	bathypelagic
c_000000000226	10659	0.493761	no	no	no	none	none	none	none	no	no	none	52	yes	yes	yes	transitiononel
c_000000000227	11705	0.362386	no	no	yes	Colwellia	none	none	none	no	yes	none	11	no	no	no	bathypelagic
c_000000000228	16375	0.444824	no	no	no	none	none	none	none	no	yes	none	6	no	no	no	bathypelagic
c_000000000229	20113	0.606136	no	no	no	Rhodobacteraceae	d__Bacteria;p__Proteobacteria;c__Alphaproteobacteria;o__Rhodobacterales;f__Rhodobacteraceae;g__56-14-T64	none	none	no	yes	none	7	no	no	no	bathypelagic
c_000000000230	14264	0.293157	no	no	no	Rickettsiaceae	none	none	none	no	yes	none	6	no	no	no	bathypelagic
c_000000000231	10532	0.404387	no	no	no	none	none	none	none	no	yes	none	14	no	no	no	bathypelagic
c_000000000232	11216	0.40173	no	no	yes	Moritella	none	none	none	no	yes	none	16	no	no	no	bathypelagic
c_000000000233	15546	0.33788	no	no	no	none	none	none	none	no	yes	none	2	no	no	no	bathypelagic
c_000000000234	36983	0.344961	no	no	yes	none	none	none	none	no	yes	black	16	no	no	no	bathypelagic
c_000000000235	26313	0.45023	no	no	no	none	none	none	none	no	yes	black	6	no	no	no	bathypelagic
c_000000000236	20589	0.348327	no	no	no	none	none	none	none	no	yes	blue	13	yes	no	no	bathypelagic
c_000000000237	19591	0.398081	no	no	no	none	none	none	none	no	yes	none	31	no	no	no	bathypelagic
c_000000000238	29092	0.403163	no	no	no	none	none	none	none	no	yes	blue	6	yes	no	no	bathypelagic
c_000000000239	33643	0.43123	yes	no	no	none	none	none	none	no	yes	none	60	no	no	no	bathypelagic
c_000000000240	11646	0.396016	no	no	no	none	none	none	none	no	yes	none	63	no	no	no	bathypelagic
c_000000000241	25427	0.56645	no	no	no	none	none	none	none	no	yes	blue	37	no	yes	yes	undetermined
c_000000000242	11397	0.417903	no	no	no	none	none	none	none	no	yes	none	39	yes	yes	no	bathypelagic
c_000000000243	20328	0.360917	no	no	no	none	none	none	none	no	no	none	24	no	no	yes	undetermined
c_000000000244	17408	0.545152	no	no	no	none	none	none	none	no	yes	none	52	no	no	yes	undetermined
c_000000000245	15351	0.370838	no	no	no	none	none	none	none	no	yes	yellow	10	yes	yes	no	bathypelagic
c_000000000246	27789	0.377487	no	no	yes	none	none	none	none	no	yes	black	22	no	no	yes	undetermined
c_000000000247	38644	0.447001	no	no	no	none	none	none	none	no	yes	yellow	9	no	no	no	bathypelagic
c_000000000248	20360	0.559578	no	no	no	none	none	none	none	no	yes	none	2	no	no	no	bathypelagic
c_000000000249	12345	0.246861	no	no	no	none	none	none	none	no	yes	none	19	no	no	no	bathypelagic
c_000000000250	10347	0.459062	yes	no	yes	Shewanella	d__Bacteria;p__Proteobacteria;c__Gammaproteobacteria;o__Enterobacterales;f__Shewanellaceae;g__Shewanella	none	none	no	yes	none	10	no	no	no	bathypelagic
c_000000000251	33018	0.426036	no	no	yes	none	none	none	none	no	yes	none	1	no	no	no	bathypelagic
c_000000000252	16085	0.443014	no	no	no	none	none	none	none	no	yes	yellow	3	no	no	no	bathypelagic
c_000000000253	33525	0.398061	no	no	no	none	none	none	none	no	yes	none	25	no	no	no	bathypelagic
c_000000000254	10119	0.405456	yes	no	yes	Nitrincolaceae	none	none	none	no	yes	none	11	no	no	no	bathypelagic
c_000000000255	30095	0.365434	no	no	yes	none	d__Bacteria;p__Proteobacteria;c__Gammaproteobacteria;o__Enterobacterales;f__Psychromononedaceae;g__Moritella	none	none	no	yes	none	11	no	no	no	bathypelagic
c_000000000256	20717	0.53314	no	no	no	none	none	none	none	no	yes	none	14	no	no	no	bathypelagic
c_000000000257	19985	0.42361	no	no	no	none	none	none	none	no	yes	black	20	no	no	yes	undetermined
c_000000000258	20639	0.533362	yes	no	yes	none	none	none	none	no	yes	none	24	no	no	yes	undetermined
c_000000000259	10361	0.299392	no	no	yes	none	none	none	none	no	yes	black	1	no	no	no	bathypelagic
c_000000000260	13610	0.539603	no	no	no	none	none	none	none	no	yes	none	24	no	no	yes	undetermined
c_000000000261	23511	0.569989	no	no	no	none	none	none	none	no	yes	none	57	no	no	yes	undetermined
c_000000000262	14032	0.416619	no	no	no	none	none	none	none	no	yes	yellow	10	no	no	no	bathypelagic
c_000000000263	13682	0.590058	no	no	no	none	none	none	none	no	yes	none	5	no	no	no	bathypelagic
c_000000000264	17110	0.283552	no	no	no	none	none	none	none	no	yes	black	5	no	no	no	bathypelagic
c_000000000265	13158	0.366069	no	no	no	none	none	none	none	no	no	none	56	no	no	no	bathypelagic
c_000000000266	30481	0.441681	no	no	no	none	none	none	none	no	yes	none	5	no	no	no	bathypelagic
c_000000000267	22609	0.402539	no	no	no	none	none	none	none	no	yes	none	13	no	no	no	bathypelagic
c_000000000268	48004	0.44846	no	no	yes	none	d__Bacteria;p__Proteobacteria;c__Gammaproteobacteria;o__Enterobacterales;f__Shewanellaceae;g__Shewanella	none	none	no	yes	none	1	no	no	no	bathypelagic
c_000000000269	10310	0.356713	no	no	yes	none	none	none	none	no	yes	blue	10	no	no	no	bathypelagic
c_000000000270	40491	0.523647	yes	no	yes	Idiomarina	none	none	none	no	yes	none	11	no	no	no	bathypelagic
c_000000000271	91054	0.379399	no	no	yes	none	none	none	none	no	yes	none	11	no	no	no	bathypelagic
c_000000000272	10366	0.353656	no	no	no	none	none	none	none	no	yes	none	56	no	no	no	bathypelagic
c_000000000273	13672	0.333358	no	no	no	none	none	none	none	no	yes	yellow	14	no	no	no	bathypelagic
c_000000000274	16480	0.411347	no	no	no	none	none	none	none	no	yes	none	21	no	no	no	bathypelagic
c_000000000275	10385	0.361553	no	no	no	none	none	none	none	no	yes	none	1	no	no	no	bathypelagic
c_000000000276	10666	0.539377	no	no	no	none	none	none	none	no	yes	none	32	no	no	no	bathypelagic
c_000000000277	16850	0.617462	no	no	no	none	none	none	none	no	yes	none	63	no	no	no	bathypelagic
c_000000000278	19321	0.38585	no	no	yes	none	none	none	none	no	yes	none	2	no	no	no	bathypelagic
c_000000000279	29667	0.321827	no	no	no	none	none	none	none	no	yes	none	58	no	no	no	bathypelagic
c_000000000280	16516	0.443321	no	no	no	none	none	none	none	no	yes	none	12	no	no	no	bathypelagic
c_000000000281	31717	0.450515	yes	no	yes	Vibrio	d__Bacteria;p__Proteobacteria;c__Gammaproteobacteria;o__Enterobacterales;f__Vibriononeceae;g__Vibrio	none	none	no	yes	yellow	2	no	no	no	bathypelagic
c_000000000282	23894	0.415202	no	no	no	none	none	none	none	no	yes	none	58	no	no	yes	undetermined
c_000000000283	27243	0.405278	no	no	no	none	none	none	none	no	yes	yellow	17	no	no	yes	undetermined
c_000000000284	10770	0.307299	no	no	no	none	none	none	none	no	no	none	55	no	no	no	bathypelagic
c_000000000285	18615	0.421157	no	no	no	none	none	none	none	no	yes	yellow	1	no	no	no	bathypelagic
c_000000000286	13502	0.38	no	no	no	none	none	none	none	no	yes	none	63	no	no	no	bathypelagic
c_000000000287	23272	0.576745	no	no	no	none	none	none	none	no	yes	none	58	no	no	no	bathypelagic
c_000000000288	12902	0.522248	no	no	no	none	none	none	none	no	yes	none	35	no	no	no	bathypelagic
c_000000000289	14828	0.586807	no	no	no	none	none	none	none	no	yes	blue	13	no	no	no	bathypelagic
c_000000000290	19918	0.494126	no	no	no	none	none	none	none	no	yes	none	54	yes	yes	yes	undetermined
c_000000000291	12057	0.452185	no	no	no	none	none	none	none	no	yes	none	7	no	no	no	bathypelagic
c_000000000292	11140	0.368941	no	no	no	none	none	none	none	no	yes	none	10	no	no	no	bathypelagic
c_000000000293	10060	0.379797	no	no	no	none	d__Archaea;p__Thermoplasmatota;c__Poseidoniia;o__Poseidoniales;f__Thalassoarchaeaceae;g__MGIIb-O2	none	Prochlorococcus phage P-SSM2	no	no	none	33	yes	no	yes	DCM_deep_chlorophyll_maximum
c_000000000294	64210	0.408005	yes	no	no	none	none	none	none	no	yes	none	9	no	no	no	bathypelagic
c_000000000295	77991	0.646036	yes	no	no	none	none	none	none	no	yes	none	63	no	no	yes	undetermined
c_000000000296	38009	0.430951	yes	no	no	Psychrobiaceae	none	none	none	no	yes	none	6	no	no	no	bathypelagic
c_000000000297	37728	0.365803	yes	no	no	none	none	none	none	no	yes	none	7	no	no	no	bathypelagic
c_000000000298	33613	0.464671	yes	no	no	none	none	none	none	no	yes	none	7	no	no	no	bathypelagic
c_000000000299	56512	0.460256	yes	no	no	none	none	none	none	no	yes	none	9	no	no	no	bathypelagic
c_000000000300	32719	0.326599	yes	no	no	none	none	none	none	no	yes	yellow	5	no	no	no	bathypelagic
c_000000000301	38520	0.354024	yes	no	no	Colwellia	none	none	none	no	yes	none	20	no	no	no	bathypelagic
c_000000000302	34574	0.324753	yes	no	no	none	none	none	none	no	yes	blue	29	no	no	no	bathypelagic
c_000000000303	84797	0.352972	yes	no	no	none	none	none	none	no	yes	none	10	no	no	no	bathypelagic
c_000000000304	44329	0.522592	yes	no	no	none	none	none	none	no	yes	none	47	no	no	yes	undetermined
c_000000000305	32077	0.467562	yes	no	no	none	none	none	none	no	yes	none	5	no	no	no	bathypelagic
c_000000000306	38667	0.406807	yes	no	no	none	none	none	none	no	yes	none	6	no	no	no	bathypelagic
c_000000000307	39179	0.394293	yes	no	no	none	none	none	none	no	yes	none	7	no	no	no	bathypelagic
c_000000000308	38198	0.377952	yes	no	no	none	none	none	none	no	yes	none	12	no	no	no	bathypelagic
c_000000000309	36898	0.278199	yes	no	yes	Myxococcota	none	none	none	no	yes	none	5	no	no	no	bathypelagic
c_000000000310	38198	0.321404	yes	no	no	none	none	none	none	no	yes	none	13	no	no	no	bathypelagic
c_000000000311	38905	0.415731	yes	no	no	none	none	none	none	no	yes	none	19	no	no	no	bathypelagic
c_000000000312	37671	0.341562	yes	no	no	none	none	none	none	no	yes	none	17	no	no	no	bathypelagic
c_000000000313	49907	0.550584	yes	no	no	none	none	none	none	no	yes	none	10	no	no	no	bathypelagic
c_000000000314	38325	0.624866	yes	no	yes	none	none	none	none	no	yes	none	11	no	no	no	bathypelagic
c_000000000315	39929	0.418343	yes	no	yes	none	none	none	none	no	yes	none	3	no	no	no	bathypelagic
c_000000000316	42811	0.31242	yes	no	no	none	none	none	none	no	yes	none	25	no	no	no	bathypelagic
c_000000000317	32736	0.402157	yes	no	yes	none	none	none	none	no	yes	black	22	no	no	yes	undetermined
c_000000000318	35277	0.381523	yes	no	no	none	none	none	none	no	yes	none	1	no	no	no	bathypelagic
c_000000000319	45253	0.364352	yes	no	no	none	none	none	none	no	yes	none	7	no	no	no	bathypelagic
c_000000000320	42959	0.399055	yes	no	no	none	none	none	none	no	yes	none	15	no	no	no	bathypelagic
c_000000000321	39128	0.462175	yes	no	yes	none	none	none	none	no	yes	blue	9	yes	no	yes	undetermined
c_000000000322	43787	0.445909	yes	no	no	none	none	none	none	no	yes	none	3	no	no	no	bathypelagic
c_000000000323	40555	0.413266	yes	no	no	none	none	none	none	no	yes	none	1	no	no	no	bathypelagic
c_000000000324	57062	0.543603	yes	no	no	none	none	none	none	no	yes	none	4	no	no	no	bathypelagic
c_000000000325	45756	0.410023	yes	no	no	none	none	none	none	no	yes	none	3	no	no	no	bathypelagic
c_000000000326	43202	0.370006	yes	no	no	none	none	none	none	no	yes	none	1	no	no	yes	undetermined
c_000000000327	33344	0.432162	yes	no	no	none	none	none	none	no	yes	none	17	no	no	no	bathypelagic
c_000000000328	36043	0.405321	yes	no	no	none	none	none	none	no	yes	blue	10	yes	no	yes	undetermined
c_000000000329	36655	0.376183	yes	no	no	none	none	none	none	no	yes	none	38	no	no	no	bathypelagic
c_000000000330	45266	0.349976	yes	no	no	none	none	none	none	no	yes	none	4	no	no	no	bathypelagic
c_000000000331	57794	0.448507	yes	no	no	none	none	none	none	no	yes	none	13	no	no	no	bathypelagic
c_000000000332	43236	0.432579	yes	no	no	none	none	none	none	no	yes	none	11	no	no	no	bathypelagic
c_000000000333	41661	0.382972	yes	no	no	none	none	none	none	no	yes	none	10	no	no	no	bathypelagic
c_000000000334	42225	0.534067	yes	no	yes	none	none	none	none	no	yes	none	14	no	no	no	bathypelagic
c_000000000335	37843	0.393891	yes	no	no	none	none	none	none	no	yes	none	1	no	no	no	bathypelagic
c_000000000336	45157	0.554466	yes	no	yes	none	none	none	none	no	yes	blue	27	yes	no	no	bathypelagic
c_000000000337	43455	0.500311	yes	no	no	none	none	none	none	no	yes	none	35	no	no	no	bathypelagic
c_000000000338	34946	0.422967	yes	no	no	none	none	none	none	no	yes	none	11	no	no	no	bathypelagic
c_000000000339	41083	0.38079	yes	no	yes	none	none	none	none	no	yes	none	5	no	no	no	bathypelagic
c_000000000340	34747	0.342476	yes	no	no	none	none	none	none	no	yes	none	51	no	no	no	bathypelagic
c_000000000341	70952	0.434491	yes	no	yes	none	none	none	none	no	yes	none	10	no	no	no	bathypelagic
c_000000000342	37194	0.398666	yes	no	no	none	none	none	none	no	yes	none	19	no	no	no	bathypelagic
c_000000000343	37401	0.285474	yes	no	no	none	none	none	none	no	yes	black	2	no	no	no	bathypelagic
c_000000000344	36090	0.32031	yes	no	no	none	none	none	none	no	yes	none	63	no	no	no	bathypelagic
c_000000000345	37858	0.369565	yes	no	no	none	none	none	none	no	yes	none	15	no	no	no	bathypelagic
c_000000000346	60053	0.370373	yes	no	no	none	none	none	none	no	yes	none	4	no	no	no	bathypelagic
c_000000000347	88741	0.371136	yes	no	yes	none	none	none	none	no	yes	none	2	no	no	no	bathypelagic
c_000000000348	37488	0.325811	yes	no	no	none	none	none	none	no	yes	none	6	no	no	no	bathypelagic
c_000000000349	40519	0.39194	yes	no	no	none	none	none	none	no	yes	none	1	no	no	no	bathypelagic
c_000000000350	66107	0.416083	yes	no	no	none	none	none	none	no	yes	none	2	no	no	no	bathypelagic
c_000000000351	42856	0.343896	yes	no	yes	none	none	none	none	no	yes	black	8	no	no	no	bathypelagic
c_000000000352	45529	0.278767	yes	no	no	none	none	none	none	no	yes	none	2	no	no	no	bathypelagic
c_000000000353	56573	0.413466	yes	no	no	none	none	none	none	no	yes	none	12	no	no	no	bathypelagic
c_000000000354	43383	0.34933	yes	no	no	none	none	none	none	no	yes	none	8	no	no	no	bathypelagic
c_000000000355	38897	0.638481	yes	no	yes	none	none	none	none	no	yes	none	5	no	no	yes	undetermined
c_000000000356	47447	0.410964	yes	no	no	none	none	none	none	no	yes	none	3	no	no	no	bathypelagic
c_000000000357	80273	0.414523	yes	no	no	none	none	none	none	no	yes	none	43	no	no	no	bathypelagic
c_000000000358	40026	0.411103	yes	no	no	none	none	none	none	no	yes	none	12	no	no	yes	undetermined
c_000000000359	132671	0.383098	no	no	yes	none	none	none	none	no	yes	yellow	4	no	no	no	bathypelagic
c_000000000360	89105	0.600808	no	no	no	none	none	none	none	no	yes	none	60	no	no	no	bathypelagic
c_000000000361	88298	0.420383	no	no	no	none	none	none	none	no	yes	none	17	no	no	yes	undetermined
c_000000000362	83720	0.608182	no	no	no	none	none	none	none	no	yes	none	63	no	no	no	bathypelagic
c_000000000363	80542	0.606466	no	no	no	none	none	none	none	no	yes	none	1	no	no	no	bathypelagic
c_000000000364	71980	0.383551	no	no	no	none	none	none	none	no	yes	black	8	no	no	no	bathypelagic
c_000000000365	69235	0.438492	no	no	no	none	none	none	none	no	yes	none	5	no	no	no	bathypelagic
c_000000000366	68907	0.3989	no	no	no	none	none	none	none	no	yes	none	10	no	no	yes	undetermined
c_000000000367	68167	0.337377	no	no	no	none	none	none	none	no	no	blue	12	yes	no	yes	surface
c_000000000368	66404	0.355988	no	no	no	none	none	none	none	no	yes	none	23	no	yes	no	bathypelagic
c_000000000369	65985	0.304524	no	no	no	none	none	none	none	no	yes	none	11	no	no	no	bathypelagic
c_000000000370	65911	0.371607	no	no	no	none	none	none	none	no	yes	none	2	no	no	yes	undetermined
c_000000000371	64344	0.366374	no	no	no	none	none	none	none	no	yes	none	7	no	no	no	bathypelagic
c_000000000372	63878	0.453192	no	no	no	none	none	none	none	no	yes	none	7	no	no	no	bathypelagic
c_000000000373	61286	0.401609	no	no	no	none	none	none	none	no	yes	none	27	no	no	yes	undetermined
c_000000000374	60402	0.423363	no	no	no	none	none	none	none	no	yes	none	22	no	no	no	bathypelagic
c_000000000375	59149	0.437641	no	no	no	none	none	none	none	no	yes	none	5	no	no	no	bathypelagic
c_000000000376	58284	0.645615	yes	no	no	none	none	none	none	no	no	none	51	no	no	yes	undetermined
c_000000000377	57509	0.574241	no	no	no	none	none	none	none	no	yes	none	53	no	no	no	bathypelagic
c_000000000378	57162	0.408453	no	no	no	none	none	none	none	no	yes	none	2	no	no	yes	undetermined
c_000000000379	56853	0.325576	no	no	yes	none	none	none	none	no	yes	yellow	8	no	no	no	bathypelagic
c_000000000380	54676	0.404711	no	no	no	none	none	none	none	no	yes	none	14	no	no	no	bathypelagic
c_000000000381	53865	0.388007	no	no	no	none	none	none	none	no	yes	none	4	no	no	no	bathypelagic
c_000000000382	53744	0.454916	no	no	no	none	none	none	none	no	yes	none	1	no	no	no	bathypelagic
c_000000000383	52736	0.407312	no	no	no	none	none	none	none	no	yes	none	6	no	no	no	bathypelagic
c_000000000384	52249	0.424391	no	no	no	Shewanella	none	none	none	no	yes	none	7	no	no	no	bathypelagic
c_000000000385	52116	0.265638	no	no	no	none	none	none	none	no	yes	none	1	no	no	no	bathypelagic
c_000000000386	51242	0.443113	no	no	no	none	none	none	none	no	yes	none	4	no	no	no	bathypelagic
c_000000000387	50780	0.321879	no	no	no	none	none	none	none	no	yes	none	6	no	no	no	bathypelagic
c_000000000388	50415	0.343231	no	no	yes	none	none	none	none	no	yes	none	16	no	no	no	bathypelagic
c_000000000389	50372	0.528151	no	no	no	none	none	none	none	no	yes	none	6	no	no	no	bathypelagic
c_000000000390	49703	0.373016	no	no	no	none	none	none	none	no	yes	none	7	no	no	no	bathypelagic
c_000000000391	49657	0.413215	no	no	no	none	none	none	none	no	yes	none	8	no	no	no	bathypelagic
c_000000000392	49243	0.437869	no	no	no	none	none	none	none	no	no	blue	46	no	no	yes	surface
c_000000000393	49014	0.366916	no	no	no	none	none	none	none	no	no	blue	14	yes	no	yes	mesopelagic
c_000000000394	46059	0.468312	no	no	yes	none	none	none	none	no	yes	none	9	no	no	no	bathypelagic
c_000000000395	44656	0.471359	no	no	yes	none	none	none	none	no	yes	none	11	no	yes	no	bathypelagic
c_000000000396	44359	0.498005	no	no	no	none	none	none	none	no	yes	none	4	no	no	no	bathypelagic
c_000000000397	44220	0.461782	no	no	yes	none	none	none	none	no	yes	blue	22	no	no	yes	undetermined
c_000000000398	43840	0.416629	no	no	yes	Shewanella	none	none	none	no	yes	none	19	no	no	no	bathypelagic
c_000000000399	43676	0.414026	no	no	no	none	none	none	none	no	yes	yellow	6	no	no	no	bathypelagic
c_000000000400	43606	0.33039	no	no	no	none	none	none	none	no	yes	none	2	no	no	no	bathypelagic
c_000000000401	43450	0.309183	no	no	no	none	none	none	none	no	yes	none	27	no	no	no	bathypelagic
c_000000000402	43422	0.407512	no	no	no	none	none	none	none	no	yes	none	7	no	no	no	bathypelagic
c_000000000403	43416	0.328796	yes	no	no	none	none	none	none	no	yes	none	4	no	no	no	bathypelagic
c_000000000404	43322	0.393726	no	no	no	none	none	none	none	no	yes	none	63	no	no	no	bathypelagic
c_000000000405	42761	0.292252	no	no	no	none	none	none	none	no	yes	none	5	no	no	no	bathypelagic
c_000000000406	42429	0.382616	no	no	no	none	none	none	none	no	yes	none	3	no	no	yes	undetermined
c_000000000407	41994	0.409487	no	no	no	none	none	none	none	no	no	blue	52	no	no	no	bathypelagic
c_000000000408	41966	0.420293	no	no	no	none	none	none	none	no	yes	yellow	8	no	yes	no	bathypelagic
c_000000000409	41697	0.448018	no	no	no	none	none	none	none	no	yes	none	25	no	no	no	bathypelagic
c_000000000410	41535	0.430456	no	no	no	none	none	none	none	no	yes	none	29	no	no	no	bathypelagic
c_000000000411	41470	0.377454	yes	no	no	none	none	none	none	no	yes	black	18	no	no	yes	undetermined
c_000000000412	41392	0.394738	no	no	no	none	none	none	none	no	yes	none	2	no	no	no	bathypelagic
c_000000000413	41316	0.380071	yes	no	no	none	none	none	none	no	yes	black	19	no	no	no	bathypelagic
c_000000000414	41310	0.473348	no	no	no	none	none	none	none	no	yes	none	24	no	no	yes	undetermined
c_000000000415	41139	0.562556	no	no	no	none	none	none	none	no	yes	yellow	27	no	no	yes	undetermined
c_000000000416	40581	0.405436	yes	no	yes	Pseudoalteromonones	none	none	none	no	yes	yellow	10	no	no	no	bathypelagic
c_000000000417	40413	0.396556	no	no	yes	none	none	none	none	no	yes	yellow	5	no	no	no	bathypelagic
c_000000000418	39591	0.526509	no	no	no	none	none	none	none	no	yes	blue	28	yes	no	yes	undetermined
c_000000000419	39544	0.414374	no	no	no	none	none	none	none	no	yes	none	62	no	no	no	bathypelagic
c_000000000420	39453	0.462905	no	no	no	none	none	none	none	no	yes	none	4	no	no	no	bathypelagic
c_000000000421	39330	0.370811	no	no	no	none	none	none	none	no	yes	none	14	no	no	no	bathypelagic
c_000000000422	38994	0.337744	no	no	no	none	none	none	none	no	yes	none	5	no	no	no	bathypelagic
c_000000000423	38613	0.373657	yes	no	no	none	none	none	none	no	yes	none	6	no	no	no	bathypelagic
c_000000000424	38601	0.403306	no	no	no	none	none	none	none	no	yes	none	27	no	no	yes	undetermined
c_000000000425	38399	0.436704	no	no	yes	none	none	none	none	no	yes	none	21	no	no	yes	undetermined
c_000000000426	38369	0.326097	no	no	no	none	none	none	none	no	yes	none	3	no	no	yes	undetermined
c_000000000427	38356	0.459641	no	no	no	none	none	none	none	no	yes	black	9	no	no	no	bathypelagic
c_000000000428	38216	0.393657	no	no	no	none	none	none	none	no	yes	none	2	no	no	no	bathypelagic
c_000000000429	38129	0.595216	no	no	no	none	none	none	none	no	yes	none	6	no	no	no	bathypelagic
c_000000000430	37920	0.409916	yes	no	no	none	none	none	none	no	yes	none	14	no	no	no	bathypelagic
c_000000000431	37915	0.363656	no	no	no	none	none	none	none	no	yes	none	4	no	no	no	bathypelagic
c_000000000432	37901	0.34073	no	no	no	none	none	none	none	no	yes	yellow	3	no	no	no	bathypelagic
c_000000000433	37900	0.361636	no	no	no	none	none	none	none	no	yes	yellow	3	no	no	no	bathypelagic
c_000000000434	37444	0.419827	no	no	no	none	none	none	none	no	yes	none	57	no	no	no	bathypelagic
c_000000000435	37426	0.342436	no	no	no	none	none	none	none	no	yes	none	5	no	no	no	bathypelagic
c_000000000436	37340	0.349063	yes	no	no	none	none	none	none	no	yes	none	23	no	no	no	bathypelagic
c_000000000437	37062	0.381955	no	no	no	none	none	none	none	no	yes	yellow	40	yes	yes	yes	undetermined
c_000000000438	37022	0.549943	no	no	no	none	none	none	none	no	yes	none	39	no	no	no	bathypelagic
c_000000000439	36497	0.36203	no	no	no	none	none	none	none	no	yes	none	2	no	no	yes	undetermined
c_000000000440	36486	0.501535	no	no	yes	none	none	none	none	no	yes	blue	4	yes	no	yes	undetermined
c_000000000441	36386	0.375666	no	no	no	none	none	none	none	no	yes	none	2	no	no	no	bathypelagic
c_000000000442	35945	0.384671	no	no	yes	Shewanella	none	none	none	no	yes	blue	60	no	no	no	bathypelagic
c_000000000443	35871	0.407878	no	no	no	none	none	none	none	no	yes	blue	18	no	no	yes	undetermined
c_000000000444	35854	0.397529	no	no	yes	none	none	none	none	no	yes	none	15	no	no	no	bathypelagic
c_000000000445	35849	0.367402	no	no	no	none	none	none	none	no	yes	none	11	no	no	no	bathypelagic
c_000000000446	35782	0.408893	no	no	no	none	none	none	none	no	yes	none	3	no	no	yes	undetermined
c_000000000447	35644	0.388396	no	no	no	none	none	none	none	no	yes	none	5	no	no	no	bathypelagic
c_000000000448	35528	0.358422	no	no	no	none	none	none	none	no	yes	none	19	no	no	yes	undetermined
c_000000000449	35465	0.453095	no	no	no	none	none	none	none	no	yes	none	2	no	no	no	bathypelagic
c_000000000450	35422	0.501214	no	no	no	none	none	none	none	no	no	none	49	no	no	yes	transitiononel
c_000000000451	35366	0.437793	no	no	no	none	none	none	none	no	yes	none	25	no	no	no	bathypelagic
c_000000000452	35144	0.369707	no	no	no	none	none	none	none	no	yes	none	9	no	no	no	bathypelagic
c_000000000453	35061	0.344	no	no	no	none	none	none	none	no	yes	none	5	no	no	no	bathypelagic
c_000000000454	34960	0.579033	no	no	yes	none	none	none	none	no	yes	none	1	no	no	no	bathypelagic
c_000000000455	34656	0.389254	no	no	no	none	none	none	none	no	yes	none	63	no	no	no	bathypelagic
c_000000000456	34577	0.38945	yes	no	no	none	none	none	none	no	yes	none	6	no	no	no	bathypelagic
c_000000000457	34548	0.332349	yes	no	no	none	none	none	none	no	yes	none	20	no	no	no	bathypelagic
c_000000000458	34300	0.561808	no	no	no	none	none	none	none	no	yes	none	17	no	no	yes	undetermined
c_000000000459	34255	0.457422	no	no	no	none	none	none	none	no	yes	none	17	no	no	yes	undetermined
c_000000000460	34232	0.344152	no	no	no	none	none	none	none	no	yes	none	15	no	no	no	bathypelagic
c_000000000461	34027	0.479854	no	no	no	none	none	none	none	no	yes	yellow	6	no	no	yes	undetermined
c_000000000462	33779	0.373013	no	no	no	none	none	none	none	no	yes	none	11	yes	no	yes	undetermined
c_000000000463	33706	0.55459	no	no	no	none	none	none	none	no	yes	none	3	no	no	yes	undetermined
c_000000000464	33704	0.348416	no	no	no	none	none	none	none	no	yes	none	16	no	no	no	bathypelagic
c_000000000465	33571	0.343094	no	no	no	none	none	none	Prochlorococcus phage P-SSM2	no	no	none	27	yes	no	yes	DCM_deep_chlorophyll_maximum
c_000000000466	33300	0.420781	no	no	no	Shewanella	none	none	none	no	yes	none	7	no	no	no	bathypelagic
c_000000000467	33119	0.374136	no	no	no	none	none	none	none	no	yes	none	35	no	no	yes	undetermined
c_000000000468	33041	0.284162	no	no	no	none	none	none	none	no	yes	none	10	no	no	no	bathypelagic
c_000000000469	32834	0.435798	no	no	no	none	none	none	none	no	yes	none	2	no	no	no	bathypelagic
c_000000000470	32713	0.411152	no	no	no	none	none	none	none	no	yes	none	2	no	no	no	bathypelagic
c_000000000471	32481	0.519966	no	no	no	none	none	none	none	no	yes	none	12	no	no	yes	undetermined
c_000000000472	32256	0.373419	no	no	no	none	none	none	none	no	yes	none	11	no	no	no	bathypelagic
c_000000000473	32032	0.436314	no	no	yes	none	none	none	none	no	yes	none	13	no	no	no	bathypelagic
c_000000000474	31917	0.308676	no	no	no	none	none	none	none	no	yes	blue	13	no	no	no	bathypelagic
c_000000000475	31761	0.428072	no	no	no	none	none	none	none	no	yes	none	20	no	no	no	bathypelagic
c_000000000476	31743	0.310966	no	no	no	none	none	none	none	no	yes	blue	34	no	no	yes	undetermined
c_000000000477	31644	0.650423	no	no	no	none	none	none	none	no	yes	none	60	no	no	yes	undetermined
c_000000000478	31497	0.361717	no	no	no	none	none	none	none	no	yes	none	46	no	no	no	bathypelagic
c_000000000479	31361	0.32483	no	no	no	none	none	none	none	no	yes	none	2	no	no	no	bathypelagic
c_000000000480	31136	0.374968	no	no	no	none	none	none	none	no	yes	none	6	no	no	no	bathypelagic
c_000000000481	31007	0.527687	no	no	no	none	none	none	none	no	yes	none	29	no	no	no	bathypelagic
c_000000000482	30675	0.405444	no	no	no	none	none	none	none	no	yes	none	14	no	no	no	bathypelagic
c_000000000483	30672	0.43662	no	no	no	none	none	none	none	no	yes	none	3	no	no	no	bathypelagic
c_000000000484	30562	0.436228	no	no	no	none	none	none	none	no	yes	none	5	no	no	no	bathypelagic
c_000000000485	30423	0.468067	no	no	yes	none	none	none	none	no	yes	yellow	37	no	no	yes	undetermined
c_000000000486	30408	0.379801	no	no	no	none	none	none	none	no	yes	none	28	no	no	no	bathypelagic
c_000000000487	30194	0.308836	no	no	no	none	none	none	none	no	yes	blue	11	yes	no	no	bathypelagic
c_000000000488	30134	0.383022	no	no	yes	none	none	none	none	no	yes	none	13	no	no	yes	undetermined
c_000000000489	29950	0.353155	no	no	no	none	none	none	none	no	yes	none	12	no	no	no	bathypelagic
c_000000000490	29943	0.396988	no	no	no	none	none	none	none	no	yes	none	9	no	no	no	bathypelagic
c_000000000491	29935	0.427192	no	no	no	none	none	none	none	no	yes	none	63	no	no	no	bathypelagic
c_000000000492	29903	0.423235	no	no	no	none	none	none	none	no	yes	black	20	no	no	no	bathypelagic
c_000000000493	29878	0.544481	no	no	no	none	none	none	none	no	yes	none	62	no	no	yes	undetermined
c_000000000494	29718	0.456794	no	no	no	none	none	none	none	no	yes	none	8	no	no	no	bathypelagic
c_000000000495	29530	0.451812	no	no	no	none	none	none	none	no	yes	none	17	no	no	no	bathypelagic
c_000000000496	29481	0.532377	no	no	no	none	none	none	none	no	yes	blue	47	yes	yes	yes	undetermined
c_000000000497	29345	0.350724	no	no	no	none	none	none	none	no	yes	black	11	no	no	yes	undetermined
c_000000000498	29275	0.317609	no	no	no	none	none	none	none	no	no	blue	25	yes	no	yes	undetermined
c_000000000499	29086	0.443134	no	no	no	none	none	none	none	no	yes	none	63	no	no	no	bathypelagic
c_000000000500	29074	0.417039	no	no	no	none	none	none	none	no	yes	none	3	no	no	no	bathypelagic
c_000000000501	29044	0.401942	no	no	no	none	none	none	none	no	yes	none	54	no	no	no	bathypelagic
c_000000000502	29014	0.328117	no	no	no	Psychroserpens	none	none	none	no	yes	none	21	no	no	yes	undetermined
c_000000000503	28714	0.407885	no	no	no	none	none	none	none	no	yes	none	63	no	no	no	bathypelagic
c_000000000504	28620	0.463173	no	no	no	none	none	none	none	no	yes	none	5	no	no	no	bathypelagic
c_000000000505	28341	0.377721	no	no	no	none	none	none	none	no	yes	none	11	no	no	yes	undetermined
c_000000000506	28302	0.416826	no	no	no	none	none	none	none	no	yes	none	10	no	no	yes	undetermined
c_000000000507	27900	0.335054	yes	no	no	none	none	none	none	no	yes	yellow	9	no	no	no	bathypelagic
c_000000000508	27891	0.421426	no	no	no	none	none	none	none	no	no	none	28	no	no	yes	undetermined
c_000000000509	27805	0.314835	no	no	no	none	none	none	none	no	yes	none	5	no	no	no	bathypelagic
c_000000000510	27715	0.602201	no	no	no	none	none	none	none	no	no	none	14	no	no	no	bathypelagic
c_000000000511	27694	0.401856	no	no	no	none	none	none	none	no	yes	none	2	no	no	no	bathypelagic
c_000000000512	27659	0.454897	no	no	no	none	none	none	none	no	yes	none	27	no	no	no	bathypelagic
c_000000000513	27428	0.531829	no	no	yes	none	none	none	none	no	yes	black	15	no	no	no	bathypelagic
c_000000000514	27365	0.397588	no	no	no	none	none	none	none	no	yes	none	18	no	no	no	bathypelagic
c_000000000515	27281	0.460064	no	no	no	none	none	none	none	no	yes	none	63	no	no	no	bathypelagic
c_000000000516	27188	0.417096	no	no	no	none	none	none	none	no	yes	none	1	no	no	no	bathypelagic
c_000000000517	27038	0.357238	no	no	no	none	none	none	none	no	yes	blue	1	no	no	no	bathypelagic
c_000000000518	26915	0.469441	no	no	no	none	none	none	none	no	yes	none	7	no	no	no	bathypelagic
c_000000000519	26870	0.417157	no	no	no	none	none	none	none	no	yes	blue	9	no	no	no	bathypelagic
c_000000000520	26737	0.48042	no	no	no	none	none	none	none	no	yes	none	1	no	no	no	bathypelagic
c_000000000521	26570	0.509635	no	no	no	none	none	none	none	no	no	none	63	no	yes	yes	undetermined
c_000000000522	26566	0.492585	no	no	no	none	none	none	none	no	yes	yellow	10	no	no	no	bathypelagic
c_000000000523	26433	0.330647	no	no	no	none	none	none	none	no	yes	none	22	no	no	no	bathypelagic
c_000000000524	26296	0.373669	no	no	no	none	none	none	none	no	yes	none	1	no	no	no	bathypelagic
c_000000000525	26277	0.674468	no	no	no	none	none	none	none	no	yes	none	5	no	no	no	bathypelagic
c_000000000526	26275	0.375033	no	no	no	none	none	none	none	no	no	none	61	no	no	yes	mesopelagic
c_000000000527	26274	0.468448	yes	no	yes	Nitrincolaceae	d__Bacteria;p__Proteobacteria;c__Gammaproteobacteria;o__Pseudomonadales;f__Nitrincolaceae;g__Rs1	none	none	no	no	none	21	no	no	no	bathypelagic
c_000000000528	26123	0.368181	no	no	no	none	none	none	none	no	yes	none	32	no	yes	no	bathypelagic
c_000000000529	26110	0.277978	no	no	yes	none	none	none	none	no	yes	none	4	no	no	no	bathypelagic
c_000000000530	25956	0.424526	no	no	no	none	none	none	none	no	yes	blue	25	yes	no	yes	undetermined
c_000000000531	25804	0.529182	no	no	no	none	none	none	none	no	yes	none	44	no	yes	yes	undetermined
c_000000000532	25592	0.281846	no	no	no	Myxococcota	none	none	none	no	yes	none	2	no	no	no	bathypelagic
c_000000000533	25517	0.355214	no	no	no	none	none	none	none	no	yes	none	3	no	no	yes	undetermined
c_000000000534	25429	0.395926	no	no	no	none	none	none	none	no	yes	black	12	no	no	no	bathypelagic
c_000000000535	25334	0.462698	no	no	yes	none	none	none	none	no	yes	blue	10	no	no	yes	undetermined
c_000000000536	25325	0.366989	no	no	no	none	none	none	none	no	yes	none	8	no	no	no	bathypelagic
c_000000000537	25219	0.43717	yes	no	yes	none	none	none	none	no	no	none	53	no	no	yes	undetermined
c_000000000538	25090	0.423954	no	no	no	none	none	none	none	no	no	none	24	no	no	no	bathypelagic
c_000000000539	24979	0.507226	no	no	no	none	none	none	none	no	yes	black	20	no	no	no	bathypelagic
c_000000000540	24741	0.52314	no	no	no	none	none	none	none	no	yes	blue	24	no	no	yes	undetermined
c_000000000541	24695	0.364973	no	no	no	none	none	none	none	no	no	none	11	no	no	yes	surface
c_000000000542	24522	0.386021	no	no	no	Shewanella	none	none	none	no	yes	none	51	no	no	no	bathypelagic
c_000000000543	24312	0.570295	no	no	no	none	none	none	none	no	yes	blue	21	no	no	yes	undetermined
c_000000000544	24195	0.38198	no	no	no	none	none	none	none	no	yes	yellow	9	no	no	no	bathypelagic
c_000000000545	24143	0.321998	no	no	no	none	none	none	none	no	yes	none	50	yes	yes	yes	undetermined
c_000000000546	24128	0.384864	no	no	no	none	none	none	none	no	no	blue	14	yes	no	yes	undetermined
c_000000000547	24078	0.323407	no	no	no	none	none	none	none	no	yes	black	2	no	no	no	bathypelagic
c_000000000548	24000	0.336125	no	no	no	none	none	none	none	no	yes	blue	3	no	no	yes	undetermined
c_000000000549	23960	0.402129	no	no	yes	Shewanella	none	none	none	no	yes	none	63	no	no	no	bathypelagic
c_000000000550	23951	0.395098	no	no	no	none	none	none	none	no	yes	none	60	no	no	no	bathypelagic
c_000000000551	23671	0.337121	no	no	no	none	none	none	none	no	yes	none	12	no	no	no	bathypelagic
c_000000000552	23647	0.462807	no	no	no	none	none	none	none	no	yes	none	1	no	no	no	bathypelagic
c_000000000553	23591	0.607265	no	no	no	none	none	none	none	no	no	none	56	no	no	no	bathypelagic
c_000000000554	23451	0.389067	no	no	no	none	none	none	none	no	yes	none	10	no	no	no	bathypelagic
c_000000000555	23310	0.348391	no	no	no	none	none	none	none	no	yes	none	11	no	no	no	bathypelagic
c_000000000556	23258	0.395176	no	no	no	none	none	none	none	no	yes	none	57	no	no	no	bathypelagic
c_000000000557	23213	0.401542	no	no	no	none	none	none	none	no	yes	none	7	no	no	no	bathypelagic
c_000000000558	23210	0.557561	no	no	yes	none	none	none	none	no	yes	none	14	no	no	no	bathypelagic
c_000000000559	23090	0.61217	no	no	no	none	none	none	none	no	yes	none	20	no	no	yes	undetermined
c_000000000560	22889	0.388877	no	no	no	none	none	none	none	no	yes	none	12	no	no	no	bathypelagic
c_000000000561	22761	0.341988	no	no	no	none	none	none	none	no	yes	none	4	no	no	no	bathypelagic
c_000000000562	22759	0.339426	no	no	no	none	none	none	none	no	no	none	56	no	no	yes	transitiononel
c_000000000563	22605	0.41827	no	no	no	none	none	none	none	no	yes	none	63	no	no	yes	undetermined
c_000000000564	22107	0.339576	no	no	no	none	none	none	none	no	yes	none	50	no	no	no	bathypelagic
c_000000000565	21826	0.44195	no	no	no	none	none	none	none	no	yes	none	15	no	no	yes	undetermined
c_000000000566	21772	0.358166	no	no	no	none	none	none	none	no	yes	none	12	no	no	no	bathypelagic
c_000000000567	21655	0.439714	no	no	no	none	none	none	none	no	yes	none	14	no	no	no	bathypelagic
c_000000000568	21565	0.331834	no	no	no	none	none	none	none	no	yes	none	1	no	no	no	bathypelagic
c_000000000569	21521	0.489615	no	no	no	none	none	none	none	no	yes	yellow	18	no	no	yes	undetermined
c_000000000570	21097	0.535195	no	no	no	none	none	none	none	no	yes	none	63	no	no	yes	undetermined
c_000000000571	21005	0.316448	no	no	no	none	none	none	none	no	yes	none	5	no	no	no	bathypelagic
c_000000000572	20663	0.519673	no	no	no	none	none	none	none	no	yes	none	4	no	no	yes	undetermined
c_000000000573	20385	0.576699	no	no	yes	Epibacterium	none	none	none	no	yes	none	11	no	no	no	bathypelagic
c_000000000574	20342	0.376069	no	no	no	none	none	none	none	no	yes	none	6	no	no	no	bathypelagic
c_000000000575	20112	0.334875	no	no	no	none	none	none	none	no	no	blue	12	yes	no	yes	surface
c_000000000576	20061	0.439559	no	no	no	none	none	none	none	no	yes	none	13	no	no	yes	undetermined
c_000000000577	20044	0.445869	no	no	no	none	none	none	none	no	yes	none	52	no	no	no	bathypelagic
c_000000000578	20027	0.329305	no	no	no	none	none	none	none	no	yes	none	55	no	no	no	bathypelagic
c_000000000579	20014	0.438843	no	no	no	none	none	none	none	no	yes	none	6	no	no	no	bathypelagic
c_000000000580	19991	0.415337	no	no	no	none	none	none	none	no	yes	blue	50	no	no	no	bathypelagic
c_000000000581	19884	0.335295	no	no	no	none	none	none	none	no	yes	none	29	no	no	no	bathypelagic
c_000000000582	19820	0.418618	no	no	no	none	none	none	none	no	yes	none	61	no	no	no	bathypelagic
c_000000000583	19519	0.33224	no	no	no	none	none	none	none	no	yes	none	44	no	no	no	bathypelagic
c_000000000584	19407	0.325913	no	no	no	none	none	none	none	no	yes	none	8	no	no	no	bathypelagic
c_000000000585	19038	0.622544	no	no	no	none	none	none	none	no	yes	none	11	no	no	no	bathypelagic
c_000000000586	18694	0.445705	no	no	yes	none	d__Bacteria;p__Proteobacteria;c__Gammaproteobacteria;o__Enterobacterales;f__Psychromononedaceae;g__Moritella	none	none	no	yes	none	31	no	no	no	bathypelagic
c_000000000587	18556	0.539286	no	no	no	none	none	none	none	no	yes	none	19	no	no	yes	undetermined
c_000000000588	18379	0.330323	no	no	no	none	none	none	none	no	yes	none	51	no	no	no	bathypelagic
c_000000000589	18300	0.317104	no	no	no	none	none	none	none	no	yes	black	18	no	no	yes	undetermined
c_000000000590	18253	0.335945	no	no	no	none	none	none	none	no	no	none	26	no	no	no	bathypelagic
c_000000000591	18167	0.385589	no	no	no	none	none	none	none	no	yes	none	46	no	no	no	bathypelagic
c_000000000592	18079	0.425024	no	no	no	none	none	none	none	no	no	blue	26	yes	no	yes	surface
c_000000000593	17915	0.365169	no	no	no	none	none	none	none	no	yes	yellow	15	no	no	no	bathypelagic
c_000000000594	17895	0.399329	no	no	no	none	none	none	none	no	no	none	59	no	no	no	bathypelagic
c_000000000595	17874	0.394707	no	no	no	none	none	none	none	no	yes	none	63	no	no	no	bathypelagic
c_000000000596	17581	0.355611	no	no	no	none	none	none	none	no	yes	none	63	no	no	yes	undetermined
c_000000000597	17497	0.451677	no	no	no	none	none	none	none	no	yes	none	3	no	no	no	bathypelagic
c_000000000598	17251	0.396093	no	no	no	none	none	none	none	no	no	none	8	no	no	no	bathypelagic
c_000000000599	17152	0.391208	no	no	no	none	none	none	none	no	yes	none	1	no	no	no	bathypelagic
c_000000000600	16843	0.352609	no	no	no	none	none	none	none	no	yes	none	13	no	no	no	bathypelagic
c_000000000601	16574	0.325389	no	no	no	none	none	none	none	no	yes	none	30	no	no	no	bathypelagic
c_000000000602	16570	0.474653	no	no	no	none	none	none	none	no	yes	none	13	no	no	yes	undetermined
c_000000000603	16456	0.375668	no	no	no	none	none	none	none	no	yes	blue	12	no	no	yes	undetermined
c_000000000604	16380	0.350549	no	no	no	none	none	none	none	no	yes	none	3	no	no	no	bathypelagic
c_000000000605	16218	0.352756	no	no	no	none	none	none	none	no	no	none	60	no	no	yes	mesopelagic
c_000000000606	16029	0.449248	no	no	no	none	none	none	none	no	yes	black	17	no	no	yes	undetermined
c_000000000607	15962	0.291317	no	no	no	none	none	none	none	no	yes	none	8	no	no	no	bathypelagic
c_000000000608	15949	0.581478	no	no	no	none	none	none	none	no	yes	none	62	yes	no	no	bathypelagic
c_000000000609	15926	0.58596	no	no	no	none	none	none	none	no	yes	none	12	yes	no	no	bathypelagic
c_000000000610	15817	0.403047	no	no	yes	none	none	none	none	no	yes	none	34	no	no	no	bathypelagic
c_000000000611	15726	0.418543	no	no	yes	none	none	none	none	no	no	yellow	5	no	no	no	bathypelagic
c_000000000612	15543	0.39098	no	no	yes	none	none	none	none	no	yes	none	5	no	no	no	bathypelagic
c_000000000613	15283	0.408297	no	no	no	none	none	none	none	no	no	blue	4	no	no	no	bathypelagic
c_000000000614	15255	0.429761	no	no	no	none	none	none	none	no	no	none	61	no	no	yes	transitiononel
c_000000000615	15027	0.395222	no	no	no	none	none	none	none	no	yes	blue	5	no	no	no	bathypelagic
c_000000000616	14966	0.543565	no	no	no	none	none	none	none	no	yes	none	13	no	no	no	bathypelagic
c_000000000617	14928	0.356511	no	no	no	none	none	none	none	no	yes	none	13	no	no	no	bathypelagic
c_000000000618	14848	0.563712	no	no	no	none	none	none	none	no	yes	none	3	no	no	no	bathypelagic
c_000000000619	14664	0.41428	no	no	yes	none	none	none	none	no	yes	none	1	no	no	no	bathypelagic
c_000000000620	14542	0.480883	no	no	no	none	none	none	none	no	yes	black	5	no	no	no	bathypelagic
c_000000000621	14535	0.420984	no	no	no	none	none	none	none	no	yes	none	1	no	no	yes	undetermined
c_000000000622	14405	0.401111	no	no	no	none	none	none	none	no	yes	none	62	no	no	no	bathypelagic
c_000000000623	14179	0.394033	no	no	no	none	none	none	none	no	yes	none	9	no	no	no	bathypelagic
c_000000000624	14046	0.373558	no	no	no	none	none	none	none	no	no	none	63	no	no	no	bathypelagic
c_000000000625	14034	0.46936	no	no	no	none	none	none	none	no	no	none	25	no	no	yes	undetermined
c_000000000626	13929	0.319262	no	no	no	none	none	none	none	no	yes	none	13	no	no	no	bathypelagic
c_000000000627	13505	0.398297	no	no	no	none	none	none	none	no	yes	none	4	no	no	no	bathypelagic
c_000000000628	13367	0.533927	no	no	no	none	none	none	none	no	yes	none	9	no	no	no	bathypelagic
c_000000000629	13193	0.353218	no	no	no	none	none	none	none	no	yes	none	6	no	no	no	bathypelagic
c_000000000630	13191	0.31006	no	no	no	none	none	none	none	no	yes	none	18	no	no	yes	undetermined
c_000000000631	13051	0.351314	no	no	no	none	none	none	none	no	no	blue	26	yes	no	yes	mesopelagic
c_000000000632	12586	0.457651	no	no	yes	none	none	none	none	no	yes	blue	7	yes	no	no	bathypelagic
c_000000000633	12583	0.399746	no	no	no	none	none	none	none	no	yes	none	52	no	no	no	bathypelagic
c_000000000634	12567	0.450704	no	no	no	none	none	none	none	no	yes	yellow	12	no	no	no	bathypelagic
c_000000000635	12562	0.300828	no	no	no	none	none	none	none	no	yes	none	40	no	no	no	bathypelagic
c_000000000636	12384	0.310643	no	no	no	none	none	none	none	no	no	none	58	no	no	yes	transitiononel
c_000000000637	12224	0.436191	no	no	no	none	none	none	none	no	yes	none	2	no	no	no	bathypelagic
c_000000000638	12165	0.43469	no	no	no	none	none	none	none	no	yes	black	23	no	no	yes	undetermined
c_000000000639	11876	0.44291	no	no	no	none	none	none	none	no	yes	none	1	no	no	no	bathypelagic
c_000000000640	11825	0.336829	no	no	no	none	none	none	none	no	yes	none	12	no	no	no	bathypelagic
c_000000000641	11687	0.425344	no	no	no	none	none	none	none	no	yes	blue	5	no	no	no	bathypelagic
c_000000000642	11650	0.424721	no	no	no	none	none	none	none	no	yes	none	22	no	no	yes	undetermined
c_000000000643	11222	0.608448	no	no	no	none	none	none	none	no	yes	none	9	no	no	yes	undetermined
c_000000000644	11016	0.459241	no	no	no	none	none	none	none	no	yes	none	15	no	no	yes	undetermined
c_000000000645	10965	0.312722	no	no	no	none	none	none	none	no	yes	black	26	no	no	yes	undetermined
c_000000000646	10739	0.407021	yes	no	no	none	none	none	none	no	yes	none	8	no	no	no	bathypelagic
c_000000000647	10731	0.330538	no	no	no	none	none	none	none	no	yes	none	9	no	no	no	bathypelagic
c_000000000648	10727	0.490351	no	no	no	none	none	none	none	no	no	none	5	no	no	yes	undetermined
c_000000000649	10547	0.431402	no	no	no	none	none	none	none	no	yes	none	57	no	no	yes	undetermined
c_000000000650	10407	0.310368	no	no	no	none	none	none	none	no	yes	blue	3	no	no	yes	undetermined
c_000000000651	10237	0.330663	no	no	no	none	none	none	none	no	yes	none	7	no	no	yes	undetermined
c_000000000652	10133	0.367117	no	no	no	none	none	none	none	no	yes	none	12	no	no	no	bathypelagic
c_000000000653	10093	0.49232	no	no	yes	Idiomarina	none	none	none	no	yes	none	7	no	no	no	bathypelagic
c_000000000654	119938	0.290875	yes	no	yes	none	none	none	none	eukaryotic	yes	none	2	no	no	no	bathypelagic
c_000000000655	55393	0.491091	no	no	no	none	none	none	none	eukaryotic	yes	none	60	no	no	yes	undetermined
c_000000000656	48312	0.382389	no	no	yes	none	none	none	none	no	yes	none	7	no	no	no	bathypelagic
c_000000000657	39359	0.370335	no	no	yes	none	none	none	none	no	yes	none	2	no	no	no	bathypelagic
c_000000000658	36007	0.268726	no	no	yes	Myxococcota	none	none	none	no	yes	none	12	no	no	no	bathypelagic
c_000000000659	34568	0.397275	no	no	no	none	none	none	none	no	yes	blue	5	no	no	no	bathypelagic
c_000000000660	34133	0.338294	no	no	no	none	none	none	none	no	yes	blue	14	no	no	yes	undetermined
c_000000000661	33949	0.630004	yes	no	yes	Halomonas	d__Bacteria;p__Proteobacteria;c__Gammaproteobacteria;o__Pseudomonadales;f__Halomonadaceae;g__Halomonas	none	none	no	yes	none	9	no	no	no	bathypelagic
c_000000000662	23616	0.508384	no	no	yes	Idiomarina	none	none	none	no	yes	none	7	no	yes	no	bathypelagic
c_000000000663	27924	0.592465	no	no	yes	Halomonas	d__Bacteria;p__Proteobacteria;c__Gammaproteobacteria;o__Pseudomonadales;f__Halomonadaceae;g__Halomonas	none	none	no	no	none	7	no	no	no	bathypelagic
c_000000000664	14286	0.276743	no	no	yes	none	none	none	none	no	yes	none	5	no	no	no	bathypelagic
c_000000000665	60976	0.431744	yes	no	yes	none	none	none	none	no	yes	none	18	no	no	no	bathypelagic
c_000000000666	83191	0.405825	yes	no	yes	none	none	none	none	no	yes	none	2	no	no	no	bathypelagic
c_000000000667	94131	0.400123	yes	no	yes	none	none	none	none	no	yes	none	2	no	no	no	bathypelagic
c_000000000668	113441	0.40146	yes	no	yes	none	none	none	none	no	yes	none	7	no	no	no	bathypelagic
c_000000000669	42978	0.411536	yes	no	yes	Rhizobiales	none	none	none	no	yes	none	12	no	no	no	bathypelagic
c_000000000670	49981	0.36928	yes	no	yes	none	none	none	none	no	yes	none	6	no	no	no	bathypelagic
c_000000000671	43367	0.350704	yes	no	yes	Caenonercaniphilales	none	none	none	no	yes	blue	9	yes	no	no	bathypelagic
c_000000000672	73089	0.369372	no	no	yes	none	none	none	none	no	yes	none	12	no	no	no	bathypelagic
c_000000000673	35647	0.382893	no	no	yes	none	none	none	none	no	yes	none	10	no	no	no	bathypelagic
c_000000000674	46849	0.415313	no	no	yes	Rhizobiales	none	none	none	no	yes	none	12	no	no	no	bathypelagic
c_000000000675	70956	0.382575	no	no	yes	none	none	none	none	no	yes	yellow	4	no	no	no	bathypelagic
c_000000000676	34956	0.379048	no	no	yes	none	none	none	none	no	yes	yellow	4	no	no	no	bathypelagic
c_000000000677	43482	0.463801	yes	no	yes	Methylophagaceae	none	none	none	no	yes	none	18	no	no	no	bathypelagic
c_000000000678	56721	0.45075	no	no	yes	Methylophagaceae	none	none	none	no	yes	none	18	no	no	no	bathypelagic
c_000000000679	116820	0.372434	no	no	yes	none	none	none	none	no	yes	blue	6	no	no	yes	undetermined
c_000000000680	66263	0.37573	no	no	yes	none	none	none	none	no	yes	none	15	no	no	no	bathypelagic
c_000000000681	42530	0.364119	no	no	yes	none	none	none	none	no	yes	none	15	no	no	no	bathypelagic
c_000000000682	49041	0.339186	yes	no	yes	none	none	none	none	no	yes	yellow	23	no	no	yes	undetermined
c_000000000683	54456	0.325033	yes	no	yes	none	none	none	none	no	yes	yellow	22	no	no	no	bathypelagic
c_000000000684	66141	0.418031	yes	yes	yes	Oligoflexales	none	none	none	no	yes	black	17	no	no	yes	undetermined
c_000000000685	30618	0.447351	yes	no	yes	Alteromonones	none	none	none	no	yes	none	13	yes	yes	no	bathypelagic
c_000000000686	57055	0.402787	no	no	yes	none	none	none	none	no	yes	none	62	no	no	no	bathypelagic
c_000000000687	55505	0.364273	no	no	yes	none	none	none	none	no	yes	none	1	no	no	no	bathypelagic
c_000000000688	22656	0.423508	no	no	yes	none	none	none	none	no	yes	none	5	no	no	no	bathypelagic
c_000000000689	31852	0.606932	no	no	yes	none	none	none	none	no	yes	none	5	no	no	no	bathypelagic
c_000000000690	28934	0.290454	yes	no	yes	Arcobacteraceae	none	none	none	no	yes	none	28	no	no	no	bathypelagic
c_000000000691	30782	0.531414	no	no	yes	none	none	none	none	no	yes	none	57	no	no	yes	undetermined
c_000000000692	22410	0.54672	no	no	yes	none	none	none	none	no	yes	none	8	no	no	yes	undetermined
c_000000000693	24399	0.38313	no	no	yes	none	none	none	none	no	yes	none	25	no	no	yes	undetermined
c_000000000694	13385	0.394322	yes	no	yes	Vibrio	none	Vibrio	none	no	yes	yellow	1	no	no	no	bathypelagic
c_000000000695	13088	0.336084	no	no	yes	none	none	none	none	no	yes	yellow	5	no	no	no	bathypelagic
c_000000000696	61061	0.4081	yes	no	yes	none	none	none	none	no	yes	none	7	no	no	no	bathypelagic
c_000000000697	52898	0.448335	no	no	yes	none	d__Bacteria;p__Bacteroidota;c__Bacteroidia;o__Flavobacteriales;f__1G12;g__UBA2108	none	none	no	yes	yellow	12	no	no	no	bathypelagic
c_000000000698	133139	0.385815	no	no	yes	none	none	none	none	no	yes	none	11	no	no	no	bathypelagic
c_000000000699	62523	0.379476	no	no	yes	none	none	none	none	no	yes	none	11	no	no	no	bathypelagic
c_000000000700	80940	0.43961	no	no	yes	none	d__Bacteria;p__Bacteroidota;c__Bacteroidia;o__Flavobacteriales;f__1G12;g__UBA2108	none	none	no	yes	yellow	12	no	no	no	bathypelagic
c_000000000701	56233	0.380168	no	no	yes	none	none	none	none	no	yes	none	11	no	no	no	bathypelagic
c_000000000702	67890	0.369937	no	no	yes	none	none	none	none	no	yes	none	7	no	no	no	bathypelagic
c_000000000703	10606	0.441626	no	no	no	none	none	none	none	no	yes	none	12	no	no	no	bathypelagic
c_000000000704	60148	0.402158	yes	yes	no	none	none	none	none	no	yes	black	19	no	no	yes	undetermined
c_000000000705	60279	0.347496	yes	no	no	none	none	none	none	no	yes	none	50	yes	no	yes	undetermined
c_000000000706	48366	0.464665	yes	no	no	none	none	none	none	no	yes	none	17	no	no	no	bathypelagic
c_000000000707	59956	0.355144	yes	no	no	none	none	none	none	no	no	none	60	yes	yes	yes	undetermined
c_000000000708	77521	0.392216	yes	no	no	none	none	none	none	no	yes	none	13	no	no	no	bathypelagic
c_000000000709	63943	0.357756	yes	no	no	none	none	none	none	no	yes	none	36	yes	no	yes	undetermined
c_000000000710	62379	0.373892	yes	no	no	none	none	none	none	no	yes	none	41	yes	yes	yes	undetermined
c_000000000711	62290	0.337871	yes	no	no	none	none	none	none	no	no	none	62	yes	yes	yes	undetermined
c_000000000712	43002	0.467908	yes	no	no	none	none	none	none	no	yes	none	63	no	no	no	bathypelagic
c_000000000713	108152	0.370099	no	no	no	none	none	none	none	no	yes	blue	6	no	no	no	bathypelagic
c_000000000714	87315	0.372628	no	no	no	none	none	none	none	no	yes	none	1	no	no	no	bathypelagic
c_000000000715	63003	0.362522	no	no	no	none	none	none	none	no	no	none	51	yes	yes	yes	undetermined
c_000000000716	59562	0.37586	no	no	no	none	none	none	none	no	yes	none	26	no	yes	yes	undetermined
c_000000000717	59228	0.337729	yes	no	no	none	none	none	none	no	yes	yellow	25	no	no	yes	undetermined
c_000000000718	49073	0.377968	no	no	no	none	none	none	none	no	yes	none	12	no	no	no	bathypelagic
c_000000000719	48156	0.367867	no	no	no	none	none	none	none	no	yes	none	17	yes	no	yes	undetermined
c_000000000720	47194	0.369221	yes	no	yes	none	none	none	none	no	yes	yellow	14	no	no	no	bathypelagic
c_000000000721	46331	0.324944	no	no	no	none	d__Archaea;p__nonenoarchaeota;c__nonenoarchaeia;o__UBA10117;f__RS366;g__RS366	none	none	no	no	none	63	yes	yes	yes	undetermined
c_000000000722	45025	0.357712	no	no	no	none	none	none	none	no	yes	none	10	no	no	no	bathypelagic
c_000000000723	44288	0.466108	no	no	no	none	none	none	none	no	yes	none	10	no	no	yes	undetermined
c_000000000724	42913	0.364924	no	no	no	none	none	none	none	no	yes	none	32	no	yes	no	bathypelagic
c_000000000725	42210	0.363184	no	no	no	none	none	none	none	no	yes	none	50	no	no	no	bathypelagic
c_000000000726	39695	0.397304	no	no	no	none	none	none	none	no	yes	none	17	no	no	no	bathypelagic
c_000000000727	38954	0.329979	no	no	no	none	none	none	none	no	yes	none	14	no	no	no	bathypelagic
c_000000000728	38561	0.430098	no	no	no	none	none	none	none	no	yes	black	32	no	no	yes	undetermined
c_000000000729	36895	0.336062	no	no	no	none	none	none	none	no	no	none	25	yes	no	yes	undetermined
c_000000000730	36294	0.597812	no	no	no	none	none	none	none	no	yes	none	63	no	no	no	bathypelagic
c_000000000731	35893	0.33689	no	no	no	none	none	none	none	no	no	none	50	no	no	yes	undetermined
c_000000000732	35068	0.494154	no	no	no	none	none	none	none	no	yes	none	1	no	no	no	bathypelagic
c_000000000733	33954	0.349237	no	no	no	none	none	none	none	no	no	yellow	33	no	yes	yes	undetermined
c_000000000734	33947	0.340914	no	no	no	none	none	none	none	no	yes	none	36	no	no	yes	undetermined
c_000000000735	33789	0.405665	yes	no	no	none	none	none	none	no	yes	black	25	no	no	yes	undetermined
c_000000000736	33042	0.401428	no	no	no	none	none	none	none	no	yes	blue	10	no	no	no	bathypelagic
c_000000000737	33033	0.343596	no	no	no	none	none	none	none	no	no	yellow	39	no	no	yes	undetermined
c_000000000738	32989	0.369244	no	no	no	none	none	none	none	no	yes	blue	7	no	no	no	bathypelagic
c_000000000739	32219	0.636705	no	no	no	none	none	none	none	no	yes	none	47	no	no	no	bathypelagic
c_000000000740	32102	0.349573	no	no	no	none	none	none	none	no	no	none	8	no	no	yes	undetermined
c_000000000741	31650	0.319652	no	no	no	none	none	none	none	no	yes	none	47	no	yes	yes	undetermined
c_000000000742	31427	0.397493	no	no	no	none	none	none	none	no	no	none	58	no	no	yes	undetermined
c_000000000743	30898	0.33164	no	no	no	none	none	none	none	no	no	none	52	no	yes	yes	undetermined
c_000000000744	30317	0.325065	no	no	no	none	none	none	none	no	no	none	56	yes	yes	yes	undetermined
c_000000000745	30265	0.657823	no	no	yes	none	none	none	none	no	yes	none	62	no	no	no	bathypelagic
c_000000000746	29544	0.314379	no	no	no	none	none	none	none	no	yes	blue	27	no	no	yes	undetermined
c_000000000747	28183	0.32736	no	no	no	none	none	none	none	no	yes	none	52	no	no	yes	undetermined
c_000000000748	28147	0.285785	no	no	no	none	none	none	none	no	yes	none	4	no	no	no	bathypelagic
c_000000000749	28135	0.319246	no	no	no	none	d__Archaea;p__nonenoarchaeota;c__nonenoarchaeia;o__UBA10117;f__RS366;g__RS366	none	none	no	no	none	62	yes	yes	yes	undetermined
c_000000000750	27442	0.345019	no	no	no	none	d__Bacteria;p__Proteobacteria;c__Alphaproteobacteria;o__Caulobacterales;f__Maricaulaceae;g__Hyphobacterium	none	d__Bacteria;p__Proteobacteria;c__Alphaproteobacteria;o__Caulobacterales;f__Maricaulaceae;g__Hyphobacterium19	no	no	none	58	yes	yes	yes	DCM_deep_chlorophyll_maximum
c_000000000751	26936	0.322208	no	no	no	none	none	none	none	no	yes	none	49	no	yes	yes	undetermined
c_000000000752	26775	0.357572	no	no	no	none	none	none	none	no	yes	none	15	no	no	yes	undetermined
c_000000000753	26601	0.332243	no	no	no	none	none	none	none	no	no	none	48	yes	yes	yes	undetermined
c_000000000754	25686	0.348088	no	no	no	none	none	none	none	no	no	none	36	no	no	yes	undetermined
c_000000000755	25677	0.327024	no	no	no	none	none	none	none	no	no	none	47	no	yes	yes	undetermined
c_000000000756	25406	0.352751	no	no	no	none	none	none	none	no	yes	none	31	yes	no	yes	undetermined
c_000000000757	24425	0.389806	no	no	no	Psychrobium	none	none	none	no	yes	none	7	no	no	no	bathypelagic
c_000000000758	24369	0.319422	no	no	no	none	none	none	none	no	yes	none	9	no	no	no	bathypelagic
c_000000000759	24278	0.34348	no	no	no	none	none	none	none	no	no	none	57	yes	yes	yes	undetermined
c_000000000760	23867	0.349059	no	no	no	none	none	none	none	no	no	none	28	no	no	yes	undetermined
c_000000000761	23770	0.390282	no	no	no	none	none	none	none	no	yes	none	5	no	no	yes	undetermined
c_000000000762	23185	0.350356	no	no	no	none	none	none	none	no	yes	none	63	no	no	no	bathypelagic
c_000000000763	22708	0.330236	no	no	no	none	none	none	none	no	no	none	51	yes	yes	yes	undetermined
c_000000000764	22535	0.340271	no	no	no	none	none	none	none	no	no	none	52	yes	yes	yes	undetermined
c_000000000765	22449	0.403893	no	no	no	none	none	none	none	no	yes	none	10	no	no	no	bathypelagic
c_000000000766	21712	0.337555	no	no	no	none	d__Bacteria;p__Proteobacteria;c__Alphaproteobacteria;o__Parvibaculales;f__Parvibaculaceae;g__Mf105b01	none	none	no	no	none	52	no	no	no	bathypelagic
c_000000000767	21419	0.409823	no	no	no	none	none	none	none	no	yes	none	11	no	no	yes	undetermined
c_000000000768	21172	0.320943	no	no	no	none	d__Bacteria;p__Verrucomicrobiota;c__Verrucomicrobiae;o__Pedosphaerales;f__UBA1096;g__UBA1096	none	none	no	no	none	61	yes	yes	yes	undetermined
c_000000000769	21170	0.442419	yes	no	no	none	none	none	none	no	yes	none	62	no	no	no	bathypelagic
c_000000000770	20447	0.312955	no	no	no	none	d__Bacteria;p__Verrucomicrobiota;c__Verrucomicrobiae;o__Pedosphaerales;f__UBA1096;g__UBA1096	none	none	no	no	none	60	yes	yes	yes	undetermined
c_000000000771	20249	0.323473	no	no	no	none	none	none	none	no	no	none	11	no	no	yes	undetermined
c_000000000772	20142	0.56191	no	no	no	none	none	none	none	no	no	none	59	no	yes	yes	transitiononel
c_000000000773	20070	0.344444	no	no	no	none	none	none	none	no	no	yellow	37	no	no	yes	undetermined
c_000000000774	19852	0.355732	no	no	no	none	none	none	none	no	yes	black	9	no	no	yes	undetermined
c_000000000775	19762	0.562747	no	no	no	none	none	none	none	no	yes	none	9	no	no	yes	undetermined
c_000000000776	19595	0.381067	no	no	no	none	none	none	none	no	yes	blue	7	no	no	no	bathypelagic
c_000000000777	19167	0.509365	no	no	no	none	none	none	none	no	yes	none	15	no	no	yes	undetermined
c_000000000778	18852	0.535699	no	no	no	none	none	none	none	no	yes	none	29	no	no	no	bathypelagic
c_000000000779	18699	0.331996	no	no	no	none	none	none	none	no	no	none	57	no	yes	yes	undetermined
c_000000000780	18581	0.324848	no	no	no	none	none	none	none	no	no	none	41	no	no	yes	undetermined
c_000000000781	18012	0.253276	no	no	no	none	none	none	none	no	yes	none	9	no	no	no	bathypelagic
c_000000000782	17908	0.352747	no	no	no	none	none	none	none	no	yes	none	51	no	no	no	bathypelagic
c_000000000783	17863	0.654145	no	no	no	none	none	none	none	no	yes	blue	12	yes	no	yes	undetermined
c_000000000784	17805	0.497051	no	no	no	none	none	none	none	no	yes	yellow	24	no	yes	no	bathypelagic
c_000000000785	17409	0.393302	no	no	no	none	none	none	none	no	no	none	55	no	no	no	bathypelagic
c_000000000786	17310	0.317966	no	no	no	none	none	none	none	no	no	none	50	yes	yes	yes	undetermined
c_000000000787	17192	0.323697	no	no	no	none	none	none	none	no	yes	yellow	15	no	no	no	bathypelagic
c_000000000788	17037	0.319657	no	no	no	none	none	none	none	no	yes	none	53	no	no	no	bathypelagic
c_000000000789	16829	0.315111	no	no	no	none	none	none	none	no	no	yellow	29	no	yes	yes	undetermined
c_000000000790	16754	0.341351	no	no	no	none	none	none	none	no	no	none	49	no	no	yes	undetermined
c_000000000791	16471	0.545201	no	no	no	none	none	none	none	no	yes	black	19	no	no	no	bathypelagic
c_000000000792	16214	0.406192	no	no	no	none	none	none	none	no	yes	none	1	no	no	no	bathypelagic
c_000000000793	16128	0.405196	no	no	no	none	none	none	none	no	yes	none	5	no	no	no	bathypelagic
c_000000000794	16120	0.372084	no	no	no	none	none	none	none	no	yes	none	20	no	no	no	bathypelagic
c_000000000795	15658	0.372717	no	no	no	none	none	none	none	no	yes	none	32	no	no	yes	undetermined
c_000000000796	15428	0.337114	no	no	no	none	none	none	none	no	no	none	26	yes	no	yes	undetermined
c_000000000797	15294	0.320845	no	no	no	none	d__Bacteria;p__Verrucomicrobiota;c__Verrucomicrobiae;o__Pedosphaerales;f__UBA1096;g__UBA1096	none	none	no	no	none	60	yes	yes	yes	undetermined
c_000000000798	15088	0.312301	no	no	no	none	d__Bacteria;p__Planctomycetota;c__Planctomycetes;o__Pirellulales;f__Pirellulaceae;g__UBA721	none	none	no	no	none	58	yes	yes	yes	undetermined
c_000000000799	14811	0.530484	no	no	no	none	none	none	none	no	yes	none	1	no	no	no	bathypelagic
c_000000000800	14743	0.444075	no	no	no	none	none	none	none	no	yes	none	13	no	no	no	bathypelagic
c_000000000801	14658	0.328831	no	no	no	none	none	none	none	no	yes	black	19	no	no	yes	undetermined
c_000000000802	14077	0.371102	no	no	no	none	none	none	none	no	no	none	7	no	no	yes	undetermined
c_000000000803	14053	0.327403	no	no	no	none	none	none	none	no	no	none	19	no	no	yes	undetermined
c_000000000804	13896	0.350389	no	no	no	none	none	none	none	no	no	none	55	no	no	yes	undetermined
c_000000000805	13835	0.332996	no	no	no	none	none	none	none	no	no	none	50	no	no	yes	undetermined
c_000000000806	13790	0.345323	no	no	no	none	none	none	none	no	no	none	26	no	yes	yes	undetermined
c_000000000807	13630	0.345855	no	no	no	none	none	none	none	no	no	none	49	yes	no	yes	undetermined
c_000000000808	13493	0.331135	no	no	no	none	none	none	none	no	no	none	37	no	yes	yes	undetermined
c_000000000809	13337	0.43758	no	no	no	none	none	none	none	no	yes	none	63	no	no	no	bathypelagic
c_000000000810	13271	0.385352	no	no	no	none	d__Bacteria;p__Proteobacteria;c__Alphaproteobacteria;o__Caulobacterales;f__Maricaulaceae;g__Hyphobacterium	none	none	no	no	none	1	no	no	yes	undetermined
c_000000000811	13124	0.552423	no	no	no	none	none	none	none	no	yes	none	15	no	no	yes	undetermined
c_000000000812	13029	0.508021	no	no	no	none	none	none	none	no	yes	none	58	no	no	no	bathypelagic
c_000000000813	12995	0.317199	no	no	no	none	none	none	none	no	no	blue	30	no	no	yes	undetermined
c_000000000814	12846	0.38946	no	no	no	none	none	none	none	no	yes	none	60	no	no	no	bathypelagic
c_000000000815	12654	0.418682	no	no	no	none	none	none	none	no	yes	none	21	no	no	no	bathypelagic
c_000000000816	12584	0.354657	no	no	no	none	none	none	none	no	no	none	57	yes	no	yes	undetermined
c_000000000817	12550	0.314183	no	no	no	none	d__Archaea;p__nonenoarchaeota;c__nonenoarchaeia;o__UBA10117;f__RS366;g__RS366	none	none	no	no	none	63	yes	yes	yes	undetermined
c_000000000818	12181	0.39225	no	no	no	none	none	none	none	no	no	none	1	no	no	yes	undetermined
c_000000000819	12133	0.392648	no	no	no	none	none	none	none	no	no	none	61	yes	yes	yes	mesopelagic
c_000000000820	11925	0.372327	no	no	no	none	none	none	none	no	yes	none	2	no	no	no	bathypelagic
c_000000000821	11876	0.362917	no	no	no	none	none	none	none	no	yes	blue	10	no	no	no	bathypelagic
c_000000000822	11757	0.374415	no	no	no	none	none	none	none	no	no	none	52	yes	no	yes	undetermined
c_000000000823	11670	0.336504	no	no	no	none	d__Bacteria;p__Proteobacteria;c__Gammaproteobacteria;o__Burkholderiales;f__Burkholderiaceae;g__UBA7377	none	none	no	no	none	11	yes	no	yes	undetermined
c_000000000824	11668	0.323963	no	no	no	Psychroserpens	none	none	none	no	yes	none	17	no	no	no	bathypelagic
c_000000000825	11561	0.504455	no	no	no	none	none	none	none	no	no	none	58	no	no	yes	undetermined
c_000000000826	11471	0.334757	no	no	no	none	none	none	none	no	no	none	46	no	yes	yes	undetermined
c_000000000827	11347	0.3363	no	no	no	none	none	none	none	no	yes	yellow	26	no	no	no	bathypelagic
c_000000000828	11093	0.339313	no	no	no	none	none	none	none	no	no	none	35	no	no	yes	undetermined
c_000000000829	10813	0.369093	no	no	no	none	none	none	none	no	yes	blue	19	no	no	yes	undetermined
c_000000000830	10809	0.35785	no	no	no	none	none	none	none	no	no	none	43	no	yes	yes	undetermined
c_000000000831	10691	0.335235	no	no	no	none	d__Bacteria;p__Proteobacteria;c__Alphaproteobacteria;o__Parvibaculales;f__Parvibaculaceae;g__Mf105b01	none	none	no	no	none	45	no	yes	yes	undetermined
c_000000000832	10495	0.328823	no	no	no	none	none	none	none	no	yes	none	9	no	no	no	bathypelagic
c_000000000833	10309	0.343001	no	no	no	none	none	none	none	no	no	none	54	no	no	yes	undetermined
c_000000000834	10009	0.340462	no	no	no	none	none	none	none	no	no	none	39	no	no	yes	undetermined
c_000000000835	102111	0.335429	yes	no	no	none	none	none	none	no	yes	none	26	no	no	yes	undetermined
c_000000000836	65452	0.311419	no	no	no	none	none	none	none	no	yes	blue	16	no	no	no	bathypelagic
c_000000000837	48584	0.42831	no	no	no	none	none	none	none	no	yes	none	5	no	no	no	bathypelagic
c_000000000838	45105	0.614766	no	no	no	none	none	none	none	no	yes	none	9	no	no	no	bathypelagic
c_000000000839	25318	0.34904	no	no	no	none	none	none	none	no	yes	none	1	no	no	no	bathypelagic
c_000000000840	21803	0.367151	no	no	no	none	none	none	none	no	yes	none	26	no	no	no	bathypelagic
c_000000000841	21319	0.345185	no	no	no	none	none	none	none	no	yes	none	53	no	no	no	bathypelagic
c_000000000842	18850	0.421167	no	no	no	none	none	none	none	no	yes	none	60	no	no	no	bathypelagic
c_000000000843	18151	0.274255	no	no	no	none	none	none	none	no	yes	none	1	no	no	no	bathypelagic
c_000000000844	14484	0.274441	no	no	no	none	none	none	none	no	yes	none	1	no	no	no	bathypelagic
c_000000000845	14422	0.377895	no	no	yes	none	none	none	none	no	yes	none	30	no	no	no	bathypelagic
c_000000000846	14049	0.426721	no	no	no	none	none	none	none	no	yes	none	31	no	no	no	bathypelagic
c_000000000847	60109	0.372889	no	no	yes	none	none	none	none	no	yes	blue	7	no	no	no	bathypelagic
c_000000000848	19058	0.305803	no	no	yes	none	d__Archaea;p__nonenoarchaeota;c__nonenoarchaeia;o__UBA10117;f__RS366;g__RS366	none	none	no	no	none	59	yes	no	yes	undetermined
c_000000000849	11292	0.448105	no	no	yes	none	none	none	none	no	yes	none	22	no	no	yes	undetermined
c_000000000850	11501	0.565527	no	no	yes	none	none	none	none	no	yes	yellow	39	no	yes	yes	undetermined
c_000000000851	57192	0.384162	no	no	yes	none	none	none	none	no	yes	black	4	no	no	no	bathypelagic
c_000000000852	72804	0.381257	no	no	yes	none	none	none	none	no	yes	black	4	no	no	no	bathypelagic
c_000000000853	98372	0.379366	no	no	yes	none	none	none	none	no	yes	black	4	no	no	no	bathypelagic
c_000000000854	143579	0.409447	yes	no	no	none	none	none	none	no	yes	none	11	no	no	no	bathypelagic
c_000000000855	28135	0.476133	yes	no	no	none	none	none	none	eukaryotic	yes	none	57	no	no	no	bathypelagic
c_000000000856	18985	0.283434	no	no	no	none	none	none	none	no	no	none	53	no	yes	yes	undetermined
c_000000000857	18761	0.476147	no	no	no	none	none	none	none	eukaryotic	yes	none	61	no	no	yes	undetermined
