# Supplementary material for: Diversity and origins of bacterial and archaeal viruses on sinking particles reaching the abyssal ocean
Source: ISME J. 2022 Mar 2;16(6):1627–35. doi: 10.1038/s41396-022-01202-1 (PMC9122931; doi:10.1038/s41396-022-01202-1)
Supplement: Supplementary file 4 — Table S3 [file 41396_2022_1202_MOESM4_ESM.xls]

## Sheet: TableS3_virus_MAG_alignments.cs
DTV	length	MAG	length	identity	alignment_length	mismatches	gap_opens	DTV_start	DTV_end	MAG_start	MAG_end	evalue	bit_score
c_000000000012	15164	DT-Colwellia-2_scaffold_6	205424	100	15164	0	0	1	15164	139234	154397	0	24000	51027
c_000000000081	15006	DT-Arcobacteraceae-2_scaffold_13	112354	100	15006	0	0	15006	1	30391	45396	0	23700	66958
c_000000000106	10961	DT-Alteromonadaceae-1_scaffold_60	37810	99.98	10781	2	0	181	10961	26650	37430	0	17000	380
c_000000000124	12101	DT-Shewanella-1_scaffold_29	60683	97.97	12111	229	6	12101	1	73	12176	0	18300	48507
c_000000000135	13269	DT-Halomonas-1_scaffold_28	43550	100	13269	0	0	1	13269	177	13445	0	21000	30105
c_000000000140	35781	DT-Halomonas-2_scaffold_2	856920	100	35781	0	0	35781	1	573767	609547	0	56600	247373
c_000000000155	12438	DT-Flavobacteriaceae-1_scaffold_1	135909	100	12438	0	0	1	12438	30005	42442	0	19700	93467
c_000000000160	24384	DT-Rhodobacteraceae-4_scaffold_90	38630	99.99	24384	2	0	1	24384	196	24579	0	38600	14051
c_000000000162	11988	DT-Nitrincolaceae-3_scaffold_32	66171	100	8895	0	0	11988	3094	57277	66171	0	14100	0
c_000000000165	30280	DT-Nitrincolaceae-1_scaffold_4	211761	99.96	30280	11	0	30280	1	123113	153392	0	47800	58369
c_000000000184	10768	DT-Rhodobacteraceae-4_scaffold_153	43550	100	10768	0	0	10768	1	27318	38085	0	17000	5465
c_000000000195	17030	DT-Epibacterium_A-1_scaffold_188	34855	99.92	13130	5	1	1	13125	21726	34855	0	20700	0
c_000000000197	37776	DT-Halomonas-1_scaffold_17	74106	100	37776	0	0	37776	1	36295	74070	0	59700	36
c_000000000199	12319	DT-Nitrincolaceae-1_scaffold_4	211761	99.85	12319	19	0	1	12319	153338	165656	0	19400	46105
c_000000000210	19514	DT-Winogradskyella-2_scaffold_1	482502	99.99	19514	2	0	19514	1	492	20005	0	30900	462497
c_000000000232	11214	DT-Moritella-2_scaffold_37	65254	99.99	9624	1	0	11214	1591	55631	65254	0	15200	0
c_000000000250	10345	DT-Shewanella-1_scaffold_29	60683	99.47	10345	55	0	1	10345	14687	25031	0	16200	35652
c_000000000254	10117	DT-Nitrincolaceae-2_scaffold_31	49507	99.65	10117	35	0	10117	1	33554	43670	0	15900	5837
c_000000000270	40491	DT-Idiomarina-1_scaffold_2	570286	99.99	40490	4	0	40491	2	96602	137091	0	64000	433195
c_000000000281	31717	DT-Vibrio-1_scaffold_27	98328	100	31717	0	0	1	31717	58984	90700	0	50200	7628
c_000000000527	26274	DT-Nitrincolaceae-3_scaffold_32	66171	99.92	26288	8	1	26274	1	31042	57329	0	41500	8842
c_000000000573	20385	DT-Epibacterium_A-1_scaffold_187	38355	99.83	19577	34	0	19577	1	1	19577	0	30800	18778
c_000000000653	10091	DT-Idiomarina-2_scaffold_6	161845	99.98	10039	2	0	10091	53	151807	161845	0	15900	0
c_000000000661	33949	DT-Halomonas-2_scaffold_6	368046	100	33949	0	0	1	33949	160364	194312	0	53700	173734
c_000000000662	23616	DT-Idiomarina-2_scaffold_18	48678	100	23348	0	0	1	23348	25323	48670	0	36900	8
c_000000000663	27924	DT-Halomonas-1_scaffold_26	49389	100	27924	0	0	1	27924	65	27988	0	44200	21401
c_000000000669	42978	DT-Rhizobiales-2_scaffold_3	954054	99.98	42978	9	0	42978	1	324069	367046	0	67900	587008
c_000000000671	43367	DT-Caenarcaniphilales-1_scaffold_4	358477	100	43367	0	0	43367	1	31303	74669	0	68600	283808
c_000000000674	46849	DT-Rhizobiales-2_scaffold_8	207452	99.97	37149	13	0	46849	9701	82997	120145	0	58700	87307
c_000000000677	43482	DT-Methylophagaceae-3_scaffold_3	150783	100	43482	0	0	1	43482	67783	111264	0	68800	39519
c_000000000678	56721	DT-Methylophagaceae-3_scaffold_3	150783	100	37976	0	0	1	37976	112808	150783	0	60000	0
c_000000000685	30618	DT-Alteromonas-1_scaffold_63	92976	100	30618	1	0	1	30618	9934	40551	0	48400	52425
c_000000000690	28934	DT-Arcobacteraceae-2_scaffold_2	322036	100	28934	0	0	1	28934	39104	68037	0	45800	253999
c_000000000694	13385	DT-Vibrio-1_scaffold_49	26113	100	13385	0	0	1	13385	7357	20741	0	21200	5372
c_000000000026	36557	DT-Psychrobiaceae-2_scaffold_36	36602	100	36557	0	0	1	36557	23	36579	0	57800	23
c_000000000054	15119	DT-Shewanella-1_scaffold_63	24806	99.94	8064	5	0	8064	1	6552	14615	0	12700	10191
c_000000000063	14024	DT-Colwellia-8_s107	14948	99.91	10444	9	0	3581	14024	4337	14780	0	16500	168
c_000000000075	15734	DT-Margulisbacteria-1_scaffold_198	15075	99.99	15075	1	0	325	15399	1	15075	0	23800	0
c_000000000086	22038	DT-Rhizobiales-1_scaffold_1	26352	99.68	22038	71	0	1	22038	24	22061	0	34600	4291
c_000000000095	11424	DT-Cetobacterium-1_s69	10806	100	10787	0	0	10787	1	20	10806	0	17100	0
c_000000000099	12394	DT-Rhizobiales-1_scaffold_39	11497	99.96	11474	5	0	11474	1	1	11474	0	18100	23
c_000000000101	18337	DT-Algicola-1_scaffold_75	17965	99.99	17965	2	0	18203	239	1	17965	0	28400	0
c_000000000107	34941	DT-Colwellia-4_scaffold_30	34612	99.78	23560	45	4	23717	163	1	23557	0	37000	11055
c_000000000127	13701	DT-Flavobacteriales-1_scaffold_75	14348	99.99	13701	1	0	13701	1	86	13786	0	21700	562
c_000000000136	28905	DT-Cetobacterium-1_s6	31153	99.98	28905	6	0	1	28905	99	29003	0	45700	2150
c_000000000205	13788	DT-Rhodobacteraceae-4_scaffold_152	15072	100	13788	0	0	1	13788	944	14731	0	21800	341
c_000000000214	10454	DT-Flavobacteriaceae-4_scaffold_84	10035	99.97	9941	3	0	9987	47	1	9941	0	15700	94
c_000000000222	23993	DT-Alteromonadaceae-2_scaffold_30	26663	99.41	23996	138	1	23993	1	1416	25411	0	37500	1252
c_000000000227	11703	DT-Colwellia-2_scaffold_54	11708	99.98	11237	2	0	1	11237	472	11708	0	17800	0
c_000000000229	20111	DT-Rhodobacteraceae-4_scaffold_129	19799	99.95	19721	2	1	1	19721	87	19799	0	31100	0
c_000000000230	14262	DT-Rickettsiaceae-1_scaffold_39	14308	100	14262	0	0	14262	1	23	14284	0	22600	24
c_000000000301	38520	DT-Colwellia-7_s16	38573	100	21152	0	0	1	21152	17422	38573	0	33400	0
c_000000000416	40581	DT-Pseudoalteromonas-1_scaffold_35	40733	100	40581	0	0	1	40581	71	40651	0	64200	82
c_000000000502	29014	DT-Psychroserpens-1_scaffold_230	31227	100	29014	1	0	29014	1	1	29014	0	45900	2213
c_000000000684	66141	DT-Oligoflexales-1_scaffold_4	52994	100	40922	0	0	40922	1	1	40922	0	64700	12072
c_000000000757	24425	DT-Psychrobium-1_scaffold_77	15124	99.97	15124	4	0	15478	355	1	15124	0	23900	0
c_000000000824	11668	DT-Psychroserpens-1_scaffold_23	15026	99.97	9582	3	0	11668	2087	5445	15026	0	15100	0
