# Supplementary material for: Diversity and origins of bacterial and archaeal viruses on sinking particles reaching the abyssal ocean
Source: ISME J. 2022 Mar 2;16(6):1627–35. doi: 10.1038/s41396-022-01202-1 (PMC9122931; doi:10.1038/s41396-022-01202-1)
Supplement: Supplementary file 5 — Table S4 [file 41396_2022_1202_MOESM5_ESM.xls]

## Sheet: TableS4_virus_upper500m_alignme
DTV	length	aloha_2.0_virus	length	taxonomy	identity	alignment_length	mismatches	gap_opens	DTV_start	DTV_end	aloha_2.0_virus_start	aloha_2.0_virus_end	evalue	bit_score
c_000000000059	12652	c_000000047174	60884	unknown	99.98	12652	3	0	1	12652	18862	31513	0	20000
c_000000000079	10675	c_000000053969	9565	unknown	98.15	6115	113	0	10675	4561	3451	9565	0	9310
c_000000000226	10659	c_000000007927	24679	unknown	99.72	10659	30	0	1	10659	76	10734	0	16800
c_000000000293	10058	c_000000056554	92787	Prochlorococcus phage P-SSM2	99.62	10058	38	0	10058	1	34172	44229	0	15800
c_000000000367	68167	c_000000007519	68964	unknown	99.89	68167	66	1	1	68167	54	68209	0	108000
c_000000000392	49243	c_000000047334	36836	unknown	99.97	36836	10	0	7757	44592	1	36836	0	58200
c_000000000393	49014	c_000000052847	45931	unknown	99.89	45217	50	1	1243	46458	715	45931	0	71300
c_000000000450	35422	c_000000047348	35797	unknown	99.95	34974	16	0	34974	1	1	34974	0	55300
c_000000000465	33571	c_000000007487	165374	Prochlorococcus phage P-SSM2	99.89	33571	36	0	33571	1	3141	36711	0	53000
c_000000000526	26275	c_000000030215	43780	unknown	99.84	26276	40	2	26275	1	12140	38413	0	41400
c_000000000541	24695	c_000000018743	30355	unknown	99.99	24640	2	0	1	24640	5716	30355	0	39000
c_000000000562	22759	c_000000047174	60884	unknown	99.97	15876	4	0	15876	1	38387	54262	0	25100
c_000000000575	20112	c_000000030323	34068	unknown	99.95	20112	11	0	20112	1	397	20508	0	31800
c_000000000592	18079	c_000000013652	22624	unknown	99.66	16173	55	0	48	16220	6452	22624	0	25400
c_000000000605	16218	c_000000018854	47113	unknown	99.72	16217	46	0	2	16218	905	17121	0	25500
c_000000000614	15255	c_000000000432	10449	unknown	99.75	10449	26	0	14374	3926	1	10449	0	16400
c_000000000631	13051	c_000000036801	11623	unknown	99.41	11432	68	0	1	11432	192	11623	0	17900
c_000000000636	12384	c_000000047174	60884	unknown	99.92	12384	10	0	1	12384	5815	18198	0	19600
c_000000000750	27442	c_000000045251	63965	d__Bacteria;p__Proteobacteria;c__Alphaproteobacteria;o__Caulobacterales;f__Maricaulaceae;g__Hyphobacterium19	99.91	27442	26	0	27442	1	7716	35157	0	43300
c_000000000772	20142	c_000000052722	37533	unknown	99.94	20142	13	0	1	20142	11310	31451	0	31800
c_000000000819	12133	c_000000018922	38344	unknown	99.67	12133	40	0	12133	1	21158	33290	0	19100
