# Supplementary material for: Diversity and origins of bacterial and archaeal viruses on sinking particles reaching the abyssal ocean
Source: ISME J. 2022 Mar 2;16(6):1627–35. doi: 10.1038/s41396-022-01202-1 (PMC9122931; doi:10.1038/s41396-022-01202-1)
Supplement: Supplementary file 6 — Table S5 [file 41396_2022_1202_MOESM6_ESM.xls]

## Sheet: TableS5_novel_PFAM_domains.csv
PF00126	Bacterial regulatory helix-turn-helix protein	lysR family
PF00150	Cellulase (glycosyl hydrolase family 5)
PF00459	Inositol monophosphatase family
PF00503	G-protein alpha subunit
PF00533	BRCA1 C Terminus (BRCT) domain
PF00544	Pectate lyase
PF00653	Inhibitor of Apoptosis domain
PF00773	RNB domain
PF01030	Receptor L domain
PF01364	Peptidase family C25
PF01400	Astacin (Peptidase family M12A)
PF01595	Domain of unknown function DUF21
PF01607	Chitin binding Peritrophin-A domain
PF01725	Ham1 family
PF01797	Transposase IS200 like
PF01972	Serine dehydrogenase proteinase
PF02099	Josephin
PF02272	DHHA1 domain
PF02442	Lipid membrane protein of large eukaryotic DNA viruses
PF02581	Thiamine monophosphate synthase/TENI
PF02834	LigT like Phosphoesterase
PF02877	Poly(ADP-ribose) polymerase	regulatory domain
PF03098	Animal haem peroxidase
PF03142	Chitin synthase
PF03699	Uncharacterised protein family (UPF0182)
PF04218	CENP-B N-terminal DNA-binding domain
PF04245	37-kD nucleoid-associated bacterial protein
PF04367	Protein of unknown function (DUF502)
PF04583	Baculoviridae p74 conserved region
PF04606	Ogr/Delta-like zinc finger
PF04631	Baculovirus hypothetical protein
PF04664	Opioid growth factor receptor (OGFr) conserved region
PF04798	Baculovirus 19 kDa protein conserved region
PF04947	Poxvirus Late Transcription Factor VLTF3 like
PF05006	Protein of unknown function (DUF666)
PF05593	RHS Repeat
PF05635	23S rRNA-intervening sequence protein
PF05685	Putative restriction endonuclease
PF05816	Toxic anion resistance protein (TelA)
PF06101	Plant protein of unknown function (DUF946)
PF06120	Tail length tape measure protein
PF06283	Trehalose utilisation
PF06322	Phage NinH protein
PF06564	Cellulose biosynthesis protein BcsQ
PF06725	3D domain
PF07130	YebG protein
PF07273	Protein of unknown function (DUF1439)
PF07308	Protein of unknown function (DUF1456)
PF07509	Protein of unknown function (DUF1523)
PF07534	TLD
PF07589	PEP-CTERM motif
PF07638	ECF sigma factor
PF08614	Autophagy protein 16 (ATG16)
PF08798	CRISPR associated protein
PF09124	T4 recombination endonuclease VII	dimerisation
PF09299	Mu transposase	C-terminal
PF09393	Phage tail tube protein
PF09558	Protein of unknown function (DUF2375)
PF09641	Protein of unknown function (DUF2026)
PF10000	ACT domain
PF10048	Predicted integral membrane protein (DUF2282)
PF10162	G8 domain
PF10269	Transmembrane Fragile-X-F protein
PF10688	Bacterial inner membrane protein
PF10789	Phage RNA polymerase binding	RpbA
PF10800	Protein of unknown function (DUF2528)
PF10886	Protein of unknown function (DUF2685)
PF11008	Protein of unknown function (DUF2846)
PF11039	Protein of unknown function (DUF2824)
PF11140	Protein of unknown function (DUF2913)
PF11559	Afadin- and alpha -actinin-Binding
PF11637	ATP-dependant DNA helicase UvsW
PF11646	Protein of unknown function DUF3258
PF12514	Protein of unknown function (DUF3718)
PF12686	Protein of unknown function (DUF3800)
PF12699	phiKZ-like phage internal head proteins
PF12952	Domain of unknown function (DUF3841)
PF13031	Protein of unknown function (DUF3892)
PF13181	Tetratricopeptide repeat
PF13271	Domain of unknown function (DUF4062)
PF13290	Chitobiase/beta-hexosaminidase C-terminal domain
PF13404	AsnC-type helix-turn-helix domain
PF13424	Tetratricopeptide repeat
PF13431	Tetratricopeptide repeat
PF13542	Helix-turn-helix domain of transposase family ISL3
PF13737	Transposase DDE domain
PF13749	Putative ATP-dependent DNA helicase recG C-terminal
PF13781	DoxX-like family
PF13795	HupE / UreJ protein
PF13856	ATP-binding sugar transporter from pro-phage
PF13935	Ead/Ea22-like protein
PF13937	Domain of unknown function (DUF4212)
PF13992	YecR-like lipoprotein
PF14076	Domain of unknown function (DUF4258)
PF14081	Domain of unknown function (DUF4262)
PF14213	Domain of unknown function (DUF4325)
PF14350	Beta protein
PF14470	Bacterial PH domain
PF14568	SMI1-KNR4 cell-wall
PF15891	Nucleoside 2-deoxyribosyltransferase like
PF15902	Sortilin	neurotensin receptor 3
PF15919	HicB_like antitoxin of bacterial toxin-antitoxin system
PF16083	LydA holin phage	holin superfamily III
PF16084	LydA-holin antagonist
PF16184	Cadherin-like
PF16452	Bacteriophage CI repressor C-terminal domain
PF16461	Lambda phage tail tube protein	TTP
PF16462	Phage tail assembly chaperone protein	TAC
PF16463	Phage tail tube protein family
PF16684	Telomere resolvase
PF16697	Inner membrane component of T3SS	cytoplasmic domain
PF16872	Putative phage abortive infection protein
PF16928	DNA/protein translocase of phage P22 injectosome
PF16931	Putative phage holin
PF17037	Cellulose biosynthesis protein BcsO
