# Supplementary material for: Diversity and origins of bacterial and archaeal viruses on sinking particles reaching the abyssal ocean
Source: ISME J. 2022 Mar 2;16(6):1627–35. doi: 10.1038/s41396-022-01202-1 (PMC9122931; doi:10.1038/s41396-022-01202-1)
Supplement: Supplementary file 7 — Table S6 [file 41396_2022_1202_MOESM7_ESM.xls]

## Sheet: TableS6_virus_coverage_norm_by_
	ALOHA_2014_XVII_1_01_DNA	ALOHA_2014_XVII_1_02_DNA	ALOHA_2014_XVII_1_03_DNA	ALOHA_2014_XVII_1_04_DNA	ALOHA_2014_XVII_1_05_DNA	ALOHA_2014_XVII_1_06_DNA	ALOHA_2014_XVII_1_07_DNA	ALOHA_2014_XVII_1_08_DNA	ALOHA_2014_XVII_1_09_DNA	ALOHA_2014_XVII_1_10_DNA	ALOHA_2014_XVII_1_11_DNA	ALOHA_2014_XVII_1_12_DNA	ALOHA_2014_XVII_1_13_DNA	ALOHA_2014_XVII_1_14_DNA	ALOHA_2014_XVII_1_15_DNA	ALOHA_2014_XVII_1_16_DNA	ALOHA_2014_XVII_1_17_DNA	ALOHA_2014_XVII_1_18_DNA	ALOHA_2014_XVII_1_19_DNA	ALOHA_2014_XVII_1_20_DNA	ALOHA_2014_XVII_1_21_DNA	ALOHA_2015_XVIII_1_01_DNA	ALOHA_2015_XVIII_1_02_DNA	ALOHA_2015_XVIII_1_03_DNA	ALOHA_2015_XVIII_1_04_DNA	ALOHA_2015_XVIII_1_05_DNA	ALOHA_2015_XVIII_1_06_DNA	ALOHA_2015_XVIII_1_07_DNA	ALOHA_2015_XVIII_1_08_DNA	ALOHA_2015_XVIII_1_09_DNA	ALOHA_2015_XVIII_1_10_DNA	ALOHA_2015_XVIII_1_11_DNA	ALOHA_2015_XVIII_1_12_DNA	ALOHA_2015_XVIII_1_13_DNA	ALOHA_2015_XVIII_1_14_DNA	ALOHA_2015_XVIII_1_15_DNA	ALOHA_2015_XVIII_1_16_DNA	ALOHA_2015_XVIII_1_17_DNA	ALOHA_2015_XVIII_1_18_DNA	ALOHA_2015_XVIII_1_19_DNA	ALOHA_2015_XVIII_1_20_DNA	ALOHA_2015_XVIII_1_21_DNA	ALOHA_2016_XIX_1_01_DNA	ALOHA_2016_XIX_1_02_DNA	ALOHA_2016_XIX_1_03_DNA	ALOHA_2016_XIX_1_04_DNA	ALOHA_2016_XIX_1_05_DNA	ALOHA_2016_XIX_1_06_DNA	ALOHA_2016_XIX_1_07_DNA
c_000000000001	0	0	0.0121663	0.286125	0	0	0	0	0	0	0	4.10165	8.99674	2.20802	38.617	25.8026	5.26434	4.27449	2.04528	0.580348	8.24298	0.0241262	0	0	0.0660302	0.0217425	0.111394	0.156038	0.146873	3.72026	2.5985	0.108801	0.0578573	0	0	0.0513082	0	0	0	0.155552	0	0	0	0	0	6.57799	20.2898	7.22533	5.2752
c_000000000002	0	0	0	0	0	0	0	0	0	0	0	0	0	0	0	0	0	0	0	0	0	0.199633	4.36768	0	0	0	0	0	0	0	0	0	0	2.31005	2.63877	1.81342	21.7523	8.51306	2.8566	1.6767	0.428822	0.258008	0	0	0	0	0	0	0
c_000000000003	0	0	0	0	0	0	0	0	0	0	0	0	0	0	0	0	0	0	0	0	0	0	0	0	0	0	0	0	0	0	0	0	0	0	0	0	0.127058	2.25841	0	0	0	0	0	0	0	0	0	0	0
c_000000000004	5.28259	0	0	0	0	0	0	0	0	0	0	0	0	0	0	0	0	0	0	0	0	0	0	0	0	0	0	0	0	0	0	0	0	0	0	0	0	0	0	0	0	0	0	0	0	0	0	0	0
c_000000000005	0	0	0	0.870269	0	0	0	0	0	0	0	0	0	0	0	0	0	0	0	0	0	0	0	0	0	0	0	0	0	0	0	0	0	0	0	0	0	0	0	0	0	0	0	0	0	0	0	0	0
c_000000000006	0	0	0	0	0	0	0	0	0	0	0	0	0	0	0	0	0	0	0	0	0	0	0	0	0	0	0	0	0	0	0	0	0	0	0	0	0	0	0	0	0	0	0	0	0	0	0	0	0
c_000000000007	0	0	0	0	0	0	0	0	0	0	0	0	0	0	0	0	0	0	0	0	0.248098	0.581597	2.14628	0	0	0	0	0	0	0	0	0	0	0	0.579899	3.24418	7.79554	1.1587	0.14691	0.0969389	0.0415914	0.10816	0	0	0	0	0	0	0
c_000000000008	4.23978	4.6468	9.88321	21.7476	1.48032	4.34493	4.17696	5.27026	3.10828	6.11572	5.42007	3.55126	5.11772	7.99616	18.8077	8.55885	4.82077	10.0054	4.59399	2.91397	9.68282	5.00673	2.87788	3.5542	7.58588	5.72943	6.84286	9.39613	6.25545	5.74592	5.6751	1.41274	4.67404	1.09056	1.03067	4.84539	1.12214	3.12497	4.20254	5.69187	1.57196	3.08662	1.11465	0.868967	3.73894	0.394146	0.601785	1.7365	1.89635
c_000000000009	0	0	0	0	0	0	0	0	0	0	0	0	0	0	0	0	0	0	0	0	0	0	0	0	0	0	0	0	2.50492	0.0140309	0	0	0	0	0	0	0	0	0	0	0	0	0	0	0	0	0	0	0
c_000000000010	0	0	0	0	0	0	0	0	0	0	0	0	0	0	0	0	0	0	0	0.041411	0	0	0	0	0	0	0	0	0	0	0	0	0	2.35037	0.262511	0.0196128	0.0753114	0	0	0	0	0	0	0	0	0	0	0	0
c_000000000011	0	0	0	0	0	0	0	0	0	0	0.788586	1.25383	1.86421	0.0364636	3.96529	0.143716	0.714285	0.646289	0.0823509	0.251451	0.942134	0	0.18819	0	0	0	0	0	0	0	0	0	0	0.147067	0.336656	0.148386	1.00852	6.78999	0.366994	1.62609	0.350052	0.0547445	0	0	0	0	0	0	0
c_000000000012	0	0	0	0	0	0	0	0.0224844	0	0	0	0	0.052014	0.495668	0.790648	0.199762	1.13762	8.67904	26.7674	6.50999	1.18817	0	0	0	0	0	0	0	0	0	0	0	0	0	0	0	0	0	0	0	0	0	0	0	0	0	0	0	0
c_000000000013	0.518575	0.645391	1.26062	3.34353	0	0.513227	0.411417	0.77931	0.29998	0.841679	0.444126	0.319692	0.503296	0.911657	2.71151	1.35328	0.609604	1.60806	0.464061	0.274311	1.60015	0.50669	0.168659	0.214502	0.943541	0.784307	0.814189	1.14995	0.721308	0.726469	0.84442	0.11607	0.539185	0.0402529	0.0443597	0.311208	0	0.273897	0.610897	0.646563	0.143682	0.373647	0.122766	0.0264045	0.316337	0.645007	0	0.193091	0.176213
c_000000000014	0	0	0	0	0	0	0	0	0	0	0	0.673476	0.582138	0.0708793	0.343857	0	0	0.24188	0	0	0.153244	0.181806	0.162783	0	0	0	0	0	0	0	0	0	0	1.32262	1.81539	1.06878	1.47184	1.47292	0.155915	0.368609	0.132496	0	0	0	0	0	0	0	0
c_000000000015	0	0	0	0	0	0	0	0	0	0	0	0	0	0	0	0	0	0	0	0	0	3.40894	0	0	0	0	0	0	0	0	0	0	0	0	0	0	0	0	0	0	0	0	0	0	0	0	0	0	0
c_000000000016	0	0	0	0	0	0	0	0	0	0	0	0	0	0	0	0	0	0	0	0	0	0.583483	0.0978645	0	0	0	0	0	0	0.1528	0	0	0	4.0008	1.91165	1.59911	0.37452	0.0441918	2.98106	0.45079	0.160712	0	0	0	0	0	0	0	0
c_000000000017	0	0	0	0	0	0	0	0	0	0	0	0	0	0	0	0	0	0	0	0	0	0	0	0	0	0	0	0	0	3.67479	1.21294	0	0	0	0	0	0	0	0	0	0	0	0	0	0	0	0	0	0
c_000000000018	0	0	0.0230271	0.0612887	0	0.146335	0	0.207159	0.00580012	0.364726	0.364902	0.117353	0.397863	0.300092	0.0699776	0	0	0	0.149633	0.0980576	0	0	0	0	0	0	0.0249953	0.258473	0.345635	0.336955	3.81122	0	0.187215	0	0	0	0	0.00597079	0.313576	0.173795	0	0	0	0	8.30866	0	0	0	0
c_000000000019	0.673143	1.51499	2.577	10.1794	0.484189	1.00714	1.06933	2.11184	0.768909	1.2431	1.14884	0.575318	0.94339	1.56091	4.17252	1.41603	0.786958	1.83586	1.46197	0.62548	3.79298	0.498624	0.181752	0.848813	3.84537	1.47585	2.22165	1.2981	1.52298	0.736794	1.46437	0.0224092	1.2702	0.442969	0.219098	0.787603	0.102335	0.721448	1.25685	3.04029	1.77045	5.23579	0.0623932	0.2023	3.04673	0.238228	0.357584	0.433361	0.737541
c_000000000020	0	0	0	0.833017	0	0	1.05096	0.173386	0.266589	0.0939573	0.0154512	0	0.0928102	0.0538849	0.200609	0	0	0	0	0	0.312019	0.163877	0.18611	0.0710157	0.529299	0.748261	0.140259	0.0144108	1.07243	0.96431	0.662682	0.0666976	0.498964	1.06679	0.921048	0.545559	0.0712409	0.304405	0.0164857	0	0.178247	0	0.531701	0.890115	0.3896	1.33795	4.53138	1.98109	0.412804
c_000000000021	0	0	0	0	0	0	0	0	0.128016	0.334129	0.98016	4.85363	1.95811	0.179711	0	0	0	0	0	0	0	0	0	0	0	0	0	0	0	0	0	0	0	0	0	0	0	0.112675	0	0.652555	0	0	0	0	0	0	0	0	0
c_000000000022	0	0	0	0	0	0	0	0	0	0	0	0	0	0	0	0	0	0	0	0	0	0.471202	0.430653	0	0	0	0	0	0	0	0	0	0	5.39304	5.6947	2.42728	0.801183	1.24064	0.1645	0.227286	0	0.0414213	0	0	0	0.15062	3.89064	0.545646	0.0607015
c_000000000023	0	0	0	0	1.40403	0.464627	0	0	0	0	0.580136	0.991962	1.34807	0	0	0	0	1.786	0.38427	0	0	0.391374	0.434213	0	0	0	0	0	0	0	0	0	0.0128362	1.22582	5.04179	2.70749	2.48121	1.29418	0	0	0	0	0	0	0	0	5.7527	2.5881	0.131207
c_000000000024	0	0	0	0	0	0	0	0	0	0	0	4.14278	2.23276	0.417604	0.0198265	0	0.0136568	0	0	0	0.0460692	0	0	0	0	0	0	0	0	0	0	0	0	0	0	0	0	0	0	0	0	0	0	0	0	0	0	0	0
c_000000000025	0	0	0	0.0938451	0	0	0	0.162677	0	0	0	0	0.05382	0	0.122268	0	0.14216	0	0	0	0.043825	0.322732	0.919726	0.260754	0.73405	0.870787	0.182238	0	0.848454	0.598881	0.774078	0	0.25427	1.09114	1.84836	1.47165	2.83955	1.54289	0.438079	0.400329	0.11207	0.0266747	0.605846	1.17227	0.679928	0.888018	11.2582	3.40589	0.990094
c_000000000026	0	0	0	0	0	0	0	0	0	0	0	0	0	0	0	0	0	0	0	0	0	0.148347	0.0208206	0	0.157703	0.142285	0.658989	1.79187	1.32616	1.00307	1.85333	1.05871	4.51528	0.439816	0.0548487	1.31313	0.394376	0.245375	0.708826	3.26677	1.20329	0.0224125	0	0	0	0	0	0	0
c_000000000027	0	0	0	0	0	0	0	0	0	0	0	0	0.0337341	0	0	0	0	0	0	0	0	0.0470472	0.00678469	0	0	0	0	0	0	0	0	0	0	2.18783	1.90772	0.799499	0.394301	0.763624	0.0662298	0.129658	0	0	0	0	0	0	0	0	0
c_000000000028	0	0	0	0	0	0	0	0	0	0	0	0	0	0	0	0	0	0	0	0	8.11304	0	0	0	0	0	0	0	0	0	0	0	0	0	0	0	0	0	0	0	0	0	0	0	0	0	1.66459	0.117229	0
c_000000000029	0	0	0	0	0	0	0	0	0	0	0	0	0	0	0	0	0	0	0	0	0	0	0	0	0	0	0	0	0	0	0	0	0	0	0	0	0	0	0	0	0	2.42813	0	0	0	0	0	0	0
c_000000000030	0.334307	0.552739	1.0541	4.31078	0.0602499	0.556012	0.440072	0.741787	0.267605	0.951478	0.667104	0.297185	0.494723	1.00793	3.53137	1.88352	0.641522	2.74381	0.666956	0.267562	1.12834	0	0	0	0.0147789	0	0.0885654	0	0	0	0.0696413	0	0	0	0	0	0	0	0	0.07777	0	0	0	0	0.0362688	0.20237	0	0	0
c_000000000031	0.345187	0.466946	1.02352	1.77434	0.0613307	0.300077	0.333495	0.57755	0.165203	0.407975	0.254868	0.349397	1.72342	0.791055	1.62791	0.363518	0.479316	0.892221	0.623121	0.191704	1.3925	0.589108	0.208422	0.315937	0.778473	0.599407	0.873545	0.828173	0.496193	0.536658	0.577698	0.0934515	0.272577	0.00509342	0.0444311	0.703944	0.0901462	1.03714	0.785541	1.43317	0.426009	1.17786	0.204041	0.0767228	0.621192	0.914008	0.0988293	0.379905	0.593428
c_000000000032	0	0	0	0.108302	0	0	0	0	0	0	0	0	0.10751	0.102632	4.40166	3.08604	0.809705	0.532922	0.271505	0	0.299836	0	0	0	0	0	0	0	0	0	0	0	0	0	0	0	0	0	0	0	0	0	0	0	0	0	0	0	0
c_000000000033	0	0	0	0	0	0.0878156	0	0	0	0	5.58059	1.80326	1.20015	0.390404	0.112332	0	0.00330675	0.612268	0	4.80388	0.0707573	0	0	0	0	0	0	0	0	0	0	0	0	0	0.0746964	0	0	0.0103645	0	0	0	0	0	0	0	0	0	0	0
c_000000000034	0	0	0	0	0	0	0	0	0	0	0	0	0	0	6.87027	5.10348	12.1532	17.1239	1.21562	0.485182	24.6644	0	0	0	0	0	0	0	0	0	0	0	0	0	0	0	0	0	0	0	0	0	0	0	0	0	0	0	0
c_000000000035	0	0.129002	0.321222	1.53344	0.51409	0.257595	0.166144	0.268143	0	0	0.242657	0.0784697	0.201744	0.0485768	0.732546	1.65638	1.09616	1.48645	0.551862	0.460357	10.7752	0.151828	0.175346	0.095471	0.28959	0.20861	0.319613	0.324073	0.178516	0.145653	0.225555	0	0.0838792	0	0	0.106199	0	0	0	0.0755003	0	0	0.152058	0	0.145702	0.182394	0.12093	0.201214	0.155858
c_000000000036	0.478511	0.471796	1.20121	2.76746	0.0569146	0.450698	0.397199	0.671103	0.223607	0.68917	0.561406	0.204784	0.509558	1.0269	1.97876	0.985661	0.542262	1.01295	0.617665	0.326564	1.18529	0.428634	0.152562	0.300755	0.8094	0.676323	0.932001	1.1078	0.72272	0.723792	0.75632	0	0.57955	0.0246604	0.0676399	0.533792	0	0.330924	0.504957	0.616904	0.187603	0.478324	0.171687	0.0381484	0.519764	0	0	0.239517	0.262717
c_000000000037	0	0	0	0	0	0	0	0	0	0	0	0	0	0	0	0.716272	0.684652	2.68187	2.09843	1.35884	0.0503463	0	0	0	0	0	0	0	0	0	0	0	0	0	0	0	0	0	0	0	0	0	0	0	0	0	0	0	0
c_000000000038	0	0	0	0	0	0	0	0	0	0	0	0	0	0	0	0	0	0	0	0	0	0	0	0	0	0	0	0	2.19886	0	0	0	0	0	0	0	0	0	0	0	0	0	0	0	0	0	0	0	0
c_000000000039	0	0	0	0	0	0	0	0	0	0	0	0	0	0	0	0	0	0	0	0	0	0.0754386	0.169016	0	0	0	0	0	0	0	0	0	0	5.73985	3.81588	1.02511	1.2075	0.464189	0	0.0534529	0	0	0	0	0	0	0	0	0
c_000000000040	22.4908	24.254	44.2701	102.865	6.26075	21.2223	20.6482	23.4857	22.786	26.4184	22.7069	13.8014	19.936	33.0477	88.6212	45.6185	21.7089	49.0634	21.4668	12.4761	68.0583	16.4024	9.28236	12.9682	23.0879	22.9867	34.3853	28.2073	19.5021	17.8385	23.8561	3.57601	15.9306	3.81547	5.02851	16.5525	3.9507	11.7265	14.9595	20.6537	7.484	12.0765	5.37976	4.26228	14.0358	33.6637	2.80654	8.70387	14.9897
c_000000000041	0	0	0	0	0	0	0	0	0	0	0	0.0933084	0	0	0	0	0	0	0	0	0	0.169451	0.326726	0	0	0	0	0	0	0	0	0	0	0	0.117227	0.698654	1.48079	1.58249	0.270592	8.40439	0.0572539	0.611971	0	0	0	0	0	0	0
c_000000000042	0	0	0	0	0	0	0	0	0	0	0	0	0	0	0.567882	0.403143	0.743347	4.21766	0	0	1.70523	0	0	0	0	0	0	0	0	0	0	0	0	0	0	0	0	0.230522	0	3.55123	0	0	0	0	0	0	0	0	0
c_000000000043	0	0.149188	0.359105	3.51603	0.232175	0.127725	0.0308669	0.148645	0.158336	0	0	0	0	0	0.0867084	0.599918	0	0	0	0	0	0.0408871	0	0	0	0	0	0	0	0	0	0	0	0	0	0	0	0	0	0	0	0	0	0	0	0	0.126333	0	0
c_000000000044	0	0	0	0	0	0	0	0	5.76477	0	0	0	0	0	0	0	0	0	0	0	0	0	0	0	0	0	0	0	0	0	0	0	0	0	0	0	0	0	0	0	0	0	0	0	0	0	0	0	0
c_000000000045	0	0	0	0	0	0	0	0	0	0	0	0	0	0	0	0	0	0.215445	0.0319666	0	2.62307	0	0	0	0.0267124	0	0.102809	0.0458014	0	0	0	0	0	0	0	0	0	0	0	0	0	0	0	0	0	0	0.189702	0.202723	0.01335
c_000000000046	0.627408	1.12559	2.12562	5.12768	0.30859	0.902395	0.751324	1.28911	1.13389	1.32458	1.42384	0.417091	0.807195	1.64659	4.269	1.81268	0.979182	2.44669	0.813016	0.442946	2.44223	0.55859	0.273197	0.503744	1.26727	1.1225	1.7286	1.2023	0.730845	0.846977	1.15057	0.0975591	0.666571	0.0125222	0.0530469	0.648837	0.0672469	0.41099	0.434125	0.947374	0.313348	0.702731	0.265203	0.102778	0.842317	3.22311	0.135785	0.467701	0.655135
c_000000000047	0	0	0	0	0	0	0	0	0	0	0.372748	0.526509	0.861125	0.271479	1.75284	0.686396	0.419996	0.381068	0.0590708	0	1.08996	0.383135	0.164653	0.172017	0.166482	0.192919	0.0946357	0.111923	0.047051	0.0615663	0	0	0	0	0	0.00206248	0	0	0	0.00922665	0	0	0	0	0	0	0	0.190829	0
c_000000000048	0	0	0	0	0	0	0	0	0	0	0	0	0	0	0.167867	0	0.286916	0	0.00276467	0	1.78867	1.06163	4.8053	0	0	0	0	0	0	0	0	0	0	0	1.23305	5.92195	20.6005	7.06107	0.535814	1.05024	0.21756	0.0937238	0	0	0	0	0	0	0
c_000000000049	0.330392	0.588589	1.22353	2.52804	0	0.542485	0.410772	0.855552	0.301754	0.703837	0.480219	0.322457	0.557299	0.999601	2.21871	0.80379	0.51696	1.05867	0.537909	0.408448	1.07843	0.488448	0.198509	0.313918	0.749523	0.740568	0.941587	1.07566	0.510692	0.578952	0.687574	0	0.564867	0.0160017	0.0516661	0.418537	0	0.263763	0.447576	0.502894	0.0905233	0.40257	0.130329	0.0199058	0.526422	0	0	0.260416	0.165639
c_000000000050	0	0	0	0	0	0	0	0	0	0	0.405336	2.48797	1.01509	0.0182651	0	0	0.0376239	0.11417	0	0	0.223933	0.413803	0.212686	0	0	0	0	0	0	0	0	0	0	4.32937	2.35365	1.5025	0.93527	2.62241	0.393096	4.72392	0.0862827	0.22849	0	0	0	0	0	0	0
c_000000000051	0	0	0	0	0	0	0	0	0	0	0	0	0	0	0	0	0	0	0	0	0	0	0	0	0	0	0	0	0	0	0	0	0	0	0	0	0	0	0	0	0	0	0	0	0	0	3.6908	0.491695	0
c_000000000052	0	0	0	0	0	0	0	0	0	0	6.50349	0.28782	0.0564557	0	0	0	2.03898	0	0	0	0	0	0	0	0	0	0	0	0	0	0	0	0	0	0	0	0.637575	27.476	0.801442	14.0574	0.105677	0.155405	0	0	0	0	0	0	0
c_000000000053	0	0	0	0	0	0	0	0	0	0	2.19715	4.03791	2.38335	0.200838	0.691795	0.219413	0.329752	0	0	0	0.0248891	0	0	0	0	0	0	0	0	0	0	0	0	0	0	0	0	0	0	0	0	0	0	0	0	0	0	0	0
c_000000000054	0	0	0	0	0	1.54578	1.82253	0.724644	0.232901	0.248898	0.184766	0.0128083	0.213069	0	0	0	0	0	0	0	21.2421	0	0	0	0	0	0	0	0	0	0	0	0	0	0	0	0	0	0	0	0	0	0	0	0	0	0	0	0
c_000000000055	0	0.17637	0.192216	4.33528	5.85743	4.3129	2.43429	0.177077	0.662912	0.632446	26.1617	75.774	10.0623	23.9707	1.59188	7.00747	18.1996	20.0316	0.370018	0.365993	0.033076	3.94294	7.61895	0	0	0	0.145292	0	0	0	0	0	0.488748	67.369	41.9477	23.9743	29.3477	6.79541	0.839222	7.80003	0	0	0	0	0.0384221	0.0623558	44.6754	8.03897	0.959195
c_000000000056	0	0	0	0	0	0	0	0	0	0	0	0	0	0	0	0	0	0	0	0	0	0	0	0	0	0	0	0	0	0	0	0	0	0	0	0	0	0	0	0	0	0	0	0	0	0	0	0	0
c_000000000057	0	0	0	0	0	0	0	0	0.0461887	0	1.18677	1.47993	3.12609	0.597892	2.4749	1.51472	0.46915	0.21686	0.0669759	0	0.170703	0	0	0	0	0	0	0	0	0	0	0	0	0	0	0	0	0	0	0	0	0	0	0	0	0	0	0	0
c_000000000058	0	0	0	0	0	0	0	0	0	0	0	0	0	0	0	0	0	0	0	0	3.27707	0	0	0	0	0	0	0	0	0	0	0	0	0	0	0	0	0	0	0	0	0	0	0	0	0	0	0	0
c_000000000059	0.085312	0.118086	0.568365	1.72754	0	0.517136	0.443323	0.569359	0.0697121	0.40265	0.246347	0.219302	0.201732	0.508591	1.26702	0.35632	0.176946	0.615629	0.296425	0.175978	0.545099	0.615533	0.383577	0.292303	0.745431	0.624115	0.852812	0.830597	0.901409	0.769545	0.788194	0.0516915	0.755152	0.0323652	0.164075	0.582443	0	0.322748	0.434194	0.600887	0.21482	0.419926	0.0863445	0.0110506	0.360098	0.00129269	0	0.16971	0.0233937
c_000000000060	0	0	0	0	0	0	0	0	0	0	0.324654	0.532863	0.955509	0.279487	1.92018	0.54792	0.353321	0.412248	0.0845273	0.0316369	1.02575	0.449963	0.276418	0.161919	0.296098	0.244981	0.153112	0.0972316	0.132747	0.0269692	0.0188972	0	0.00813434	0	0	0	0	0	0	0	0	0	0	0	0	0	0	0.201854	0
c_000000000061	0.0552285	0.111532	0.4664	1.16905	0	0.213405	0.586826	0.340877	0.761539	0.404558	0.220459	0.258165	0.20551	0.314359	0.760541	0.0251919	0.0995832	0.318173	0.205158	0	0.58496	0.555764	0.298934	0.513914	0.822101	0.626286	0.718078	0.675928	1.02718	1.24604	0.798099	0	0.525787	0.123436	0.199579	0.6154	0.151101	0.237262	0.291166	0.566228	0.197087	0.456101	0.282501	0.758179	0.495807	1.12882	0.130829	0.526831	0.574904
c_000000000062	0	0	0	0	0	0	0	0	0	0	0	0	0	0	0	0	0	0	3.58765	0	0	0	0	0	0	0	0	0	0	0	0	0	0	0	0	0	0	0	0	0	0	0	0	0	0	0	0	0	0
c_000000000063	0	0	0	0	0	0	0	0	0	0	0	0	0	0	0	0	0	0	0	0	0	0.0744046	0	0	0	0	0	0.509666	0	0.0170172	0.334551	0	0	0	0	0.918929	0.14594	0.986128	2.40627	1.4404	0.417543	0.0675733	0	0	0	0	0	0	0
c_000000000064	0	0	0	0	0	0	0	0	0	0	0	0	0	0	0	0	0	0	0	0	0	0	0	0	0	0	0	0	0	0	0	0	0	0	0	0	0	0	0	0	0	0	0	0	7.4567	0	0	0	0
c_000000000065	0	0	0	0	0	0	0	0	0	0	0	0	0	0	0	0	0	0	0	0	0	0	0	0	0	0	0	0	0	0	0	0	0	0.121087	0.280429	0.159516	0	0.265672	0	0	0	0	0	0	0	0	2.41452	0.196151	0
c_000000000066	0	0	0	0	0	0	0	0	0	0	0	0	0	0	0	0	0	0	0	0	0	0	0	0	0	0	0	0	0	0	0	0	0	0	0	0	0	0	0	0	0	0	0	0	0	0	2.74044	0.158135	0
c_000000000067	1.07503	1.8653	4.04153	12.5158	0.634304	1.75283	1.67871	2.03064	1.58226	2.51126	2.27998	1.28575	1.66225	3.09771	10.9116	5.37748	2.01383	5.09473	2.34666	1.18123	10.1026	2.10297	1.2537	1.23967	4.1168	4.29836	5.42693	5.2069	3.3504	3.17878	3.37622	0.609578	2.85085	0.370206	0.546718	2.1734	0.430848	1.91852	2.01212	3.68936	1.31013	2.611	0.907801	0.359339	2.0977	6.87081	0.32887	1.15254	1.44581
c_000000000068	0.292801	0.441073	1.18582	1.44684	0	0.230477	0.138693	0.351575	0.0278477	0.288632	0.281547	0.132313	0.354558	0.647552	1.27704	0.419007	0.360077	0.742136	0.446463	0.253	0.803951	0.270723	0.148847	0.359748	0.972056	0.540689	0.886988	1.0277	0.732406	0.733915	0.674299	0	0.685325	0.0856755	0.161249	0.60655	0.0530373	0.321204	0.49846	0.81037	0.083374	0.369799	0.0521419	0	0.331684	0	0.0722442	0.24637	0.298527
c_000000000069	0.761874	1.51549	2.22003	3.83295	0.343336	1.5334	0.848892	1.03579	0.869388	1.37342	1.14595	0.595513	1.09917	2.0092	2.64618	1.27979	1.11995	1.79246	0.995471	0.568252	7.92932	0.64202	0.389176	0.436991	1.24454	0.693684	1.03086	1.36945	0.827897	0.918981	1.23085	0	1.02411	0.0467857	0.0903978	0.643277	0	0.474985	0.651935	1.3926	0.440116	0.904643	0.0903915	0.0298742	0.410923	3.25105	0.138704	0.3412	0.698395
c_000000000070	0	0.301208	0	0	0	0	0	0	0	0	0	0	0	0	0	0	0	0	4.33394	0	0	0	0	0	0	0	0	0	0	0	0	0	0	0	0	0	0	0	0	0	0	0	0	0	0	0	0	0	0
c_000000000071	0	0	0	0	0	0	0	0	0	0	0.217794	8.30346	5.61069	0.23776	1.78788	0.417528	9.86068	3.95933	0	0.0505632	0	0	0.0192449	0	0	0	0	0	0	0	0	0	0	0	0	0	0.435506	0.614457	0	0.796875	0.0834442	0.0191531	0	0	0	0	0	0	0
c_000000000072	0	0	0	0	0	0	0	0	0	0	0	0	0	0	0.0395693	0.00339337	2.57723	0.253052	2.49809	0	0	0	0	0	0	0	0	0	0	0	0	0	0	0	0	0	0.0470309	0	0	0	0	0	0	0	0	0	0	0	0
c_000000000073	0	0	0	4.90386	0.29196	0.517833	0	0	0	0	0	0	0	0	0	0	0	0	0	0	0	0.0954629	0.59393	0.329682	0.0490452	0	0.110392	0	0	0	0	0	0	0.352295	0.0106325	0.51559	0.455026	0.484405	0	0	0	0	0	0	0	0	0	0	0
c_000000000074	1.45276	1.34092	1.78467	4.37764	0.18995	0.842945	0.918828	1.08992	0.549659	1.10211	0.738211	0.376998	0.658494	1.33475	2.66472	1.02716	0.998935	1.74225	0.803732	0.493126	2.11177	0.861397	0.240996	0.410246	1.04227	0.635315	0.988876	1.15498	0.896482	0.623196	0.859217	0.0603562	0.480324	0.0217591	0.16538	0.575706	0.104416	0.523472	0.572593	0.676324	0.324665	0.753626	0.071085	0	0.481394	0.113057	0.0778038	0.331902	0.231041
c_000000000075	0.149565	0.48378	0.332004	0.567384	0	0.0657028	0	0.0770536	0	0.131808	0	0	0.187236	0.506264	0.64927	0.0190359	0.0385045	0.18451	0.179238	0.0117529	0.0294996	0.212803	0.0148352	0.015032	0.436488	0.579626	0.563225	0.644121	0.338538	0.269418	0.444986	0	0.55237	0	0	0.304379	0	0.226507	0.374408	0.556453	0.125537	0.459006	0.0728011	0	0.118709	0.105007	0.0258464	0.232158	0.224425
c_000000000076	0	0	0	0	0	0	0	0	0	0	0	0	0	0	0	0	0	0	0	0	10.3281	0	0	0	0	0	0	0	0	0	0	0	0	0	0	0	0	0	0	0	0	0	0	0	0	0	0	0	0
c_000000000077	0	0	0	0	0	0	0	0	0	0	0	0	0	0	0	0	0	0	0	0	0	0	0	0	0	0	0	0	0	0	0	0	0	0	0	0	0	0	0	0	0	0	0	0	0	0	0	0	0
c_000000000078	0	0	0	0	0	0	0	0	0	0	0	0	0	0	0	0	0	0	0	0	0	0.790534	1.65303	0	0	0	0	0	0	0	0	0	0	0	1.71747	3.32535	4.82876	3.46276	0.456835	0.834442	0.045416	0.16767	0	0	0	0	0	0	0
c_000000000079	0	0	0	0.118051	0	0	0	0.0462862	0	0	0.339089	0	0	0.00226567	0.135171	0.09436	0.210405	0.696827	0	0	2.36136	0	0	0	0	0	0	0	0	0	0	0	0	0	0	0	0	0	0	0	0.274524	0.0769366	0	0	0	0	0	0	0
c_000000000080	0	0.286783	0.486013	0.556283	0	0.203115	0.119979	0.180797	0.123772	0.30176	0.0353896	0.080857	0.212707	0.443488	0.755777	0.109633	0.239914	0.321804	0.127025	0.0717621	0.353009	0.196481	0.111285	0.136646	0.400408	0.242843	0.350606	0.298618	0.187593	0.207437	0.20894	0	0.179408	0	0.0379942	0.298987	0.00133328	0.107302	0.298292	0.279353	0.0207664	0.0784288	0.0265487	0	0.179647	0.109078	0	0.100226	0.210059
c_000000000081	12.5291	4.05413	13.8846	16.7269	1.06014	1.86506	2.30666	1.29507	0.5393	3.33698	6.03973	5.33693	7.99103	14.9847	3.58201	4.10848	4.20066	9.49125	6.43873	2.85894	1.16839	0	0	0	0	0	0	0	0	0	0	0	0	0	0	0	0	0	0	0	0	0	0	0	0	0	0	0	0
c_000000000082	0	0	0	0	0	0	0	0	0	0	0.16248	6.67613	4.2585	0.119717	1.23029	0.489705	8.18875	4.11421	0	0.0852376	0.0278486	0	0.0739801	0	0	0	0	0	0	0	0	0	0	0	0	0	0.397192	0.528485	0	0.745444	0.117878	0	0	0	0	0	0	0	0
c_000000000083	0	0.262	0.414365	2.4985	0.378961	0.271935	0.042494	0.102511	0	0	0	0	0	0	0.0126765	0	0	0.706917	0.135146	0.152132	3.11133	1.97236	0.345051	0.338898	0.371931	0.127218	0.29582	0.153987	0.141168	0.075196	0.0444713	0	0.049223	0	0	0.0637406	0	0	0	0	0	0	0	0	0	0	0	0	0
c_000000000084	0.0293148	0	0.0295974	0.0536639	0	0	0	0	0	0.0129723	0.114323	0	0.0941679	0.0629635	0	1.12054	0.788583	2.72377	2.07786	1.13361	0.0534512	0	0	0	0	0	0	0	0	0	0	0	0	0	0	0	0	0	0	0	0	0	0	0	0	0	0	0	0
c_000000000085	0.218147	0.916367	1.5521	1.88684	0.121194	0.591729	0.513194	0.732442	0.37092	0.674867	0.775236	0.382297	0.884195	1.51736	3.18901	1.02012	0.873787	1.29423	0.609173	0.21273	0.766381	0.202781	0.150767	0.284035	0.675665	0.373539	0.594649	0.389927	0.269634	0.226434	0.179985	0	0.25062	0.0511793	0.0527967	0.26775	0	0.150379	0.173644	0.478846	0.0775145	0.147359	0	0	0.161179	0	0	0.0361122	0.132997
c_000000000086	0	0	0	0	0	0	0	0	0	0	0	0	0	0	0	0	0	0	0	0	0	0	0	0	0	0	0	0	0	0	0	0	0	0	0	0	0	0	0	0	0	0	0	0	0	0	0	0	0
c_000000000087	0	0	0	0	0	0	0	0	0	0	0	0	0	0	0	0	0	0	0	0	0.273449	0	0.338588	0	0	0	0	0	0	0	0	0	0	0	0.0739788	0.182528	1.37421	0.666548	0	0	0	0	0	0	0	0	0	0	0
c_000000000088	0	0	0	0	0	0	0	0	0	0	0	0	0	0	0	0	0	0	0	0	0.108208	0.782666	0.760131	0	0	0	0	0	0	0	0	0	0	7.39001	7.5364	5.33415	4.56145	3.1818	0.44525	0.43457	0.0306579	0.0290421	0	0	0	0	0.205522	0.00438516	0
c_000000000089	0	0	0	0	0	0	0	0	0	0	0	0	0	0	0	0	0	3.33847	0	0	0	0	0	0	0	0	0	0	0	0	0	0	0	0	0	0	0	0	0	0.984924	0	0	0	0	0	0	0	0	0
c_000000000090	0.482019	0.675359	1.38003	2.83811	0	0.5622	0.278652	0.602234	0.194183	0.582189	0.569612	0.207018	0.501304	0.907565	2.01986	0.703613	0.553512	1.26366	0.554488	0.271744	1.49755	0.540025	0.170768	0.1948	0.894176	0.663517	0.968863	0.806275	0.569218	0.430619	0.545509	0	0.642554	0	0.097733	0.569599	0.0178913	0.323648	0.422814	0.693623	0.215849	0.450504	0.146666	0.0614939	0.542715	0.620662	0.072725	0.263547	0.493431
c_000000000091	0	0	0	0	0	0.053245	0	0	0	0	0.152769	0.309577	0	0	0	0	0	22.3398	0	0	0	0	0.0489545	0	0	0	0	0	0	0	0	0	0	0.386963	0.95383	0.205532	0.542766	0.0823851	0	0	0	0	0	0	0	0	0.723354	0.189647	0.304168
c_000000000092	0	0	0	0.0494087	0	0	0	0	0	0	0	0	0	0.0489444	1.01661	2.40042	0.206692	0.0196419	0	0	0	0	0	0	0	0	0	0	0	0	0	0	0	0	0	0	0	0	0	0	0	0	0	0	0	0	0	0	0
c_000000000093	0	0	0	0	0	0	0.000644915	0	0	0	0	0	0	0	0	0	0	0	0	0	0	0	0.199642	0	0	0	0	0	0	0.00268151	0	0	0.211062	0.503089	0.180708	0.307269	0.991393	1.19246	0.0474767	0.0710991	0	0	0	0.023266	0	0	5.33155	1.59433	0.188312
c_000000000094	0	0	0	0	0	0	0	0	0	0	0	0	0	0	0	0	0	0	0	0	0	0	0	0	0	0	0	0	0	0	0	0	0	0	0	0	0	0	0	0	0	0	0	0	0	0	8.63587	3.15272	0.303609
c_000000000095	0	0	0	0	0	0	0	0	0	0	0	0	0	0	0	0	0	0	0	2.699	0	0	0	0	0	0	0	0	0	0	0	0	0	0	0	0	0	0	0	0	0	0	0	0	0	0	0	0	0
c_000000000096	0	0	0	0	0	0	0	0	0	0	0	0	0	0	0	0	0	0	0	0	0	0	0	0	5.08689	9.11279	59.7085	13.8968	369.054	1.64029	0.345837	0.152652	0	0	0	0	0	0.0249524	0.0178791	0	0	0	0	0	0	0	0	0	0
c_000000000097	0	0	0	0	0	0	0	0	0	0.393639	1.48657	1.02414	1.47633	0.637143	0	0	0	0	0	0	0	1.96274	4.04125	0	0	0	0	0	0	0	0	0	4.39736	18.9999	39.9909	9.35158	11.9317	15.7587	3.15815	3.58349	0.776588	0.823217	0	0	0	0	0	0	0
c_000000000098	0	0	0	0	0	0.0256429	0	0	0	0	3.19548	0.393908	0.23856	0.145316	0	0	0	19.3764	0	0	0	0	0.763309	0	0	0	0	0	0	0	0	0	0	3.37317	4.25088	0.521299	3.20584	0.363825	0.0987783	0	0	0	0	0	0	0	1.62096	0.158478	0.273177
c_000000000099	0	0	0	0	0	0	0	0	0	0	0	0	0	0	0	0	0	0	0	0	0	0	0	0	0	0	0	0	0	0	0	0	0	0	0	0	0	0	0	0	0	0	0	0	0	0	0	0	0
c_000000000100	0	0	0	0	0	0	0	0	0	0	0	0.244375	0.218233	0.444225	0	0	0	0	0	0	0.0636518	0	0.126861	0	0	0	0	0	0	0	0	0	0	0.404271	0.156196	0.261857	0.733318	0.381896	0	0.175002	0	0	0	0	0	0	3.38889	0.200892	0
c_000000000101	0	0	0	0	0	0	0	0	0.14973	0.260526	0.0198219	0	0	0	0	0	0.300696	0	0.42404	2.92401	0	0	0	0	0	0	0	0	0	0	0	0	0	0	0	0	0	0	0	0	0	0	0	0	0	0	0	0	0
c_000000000102	0	0	0	0	0	0	0	0	0	0	0.0786246	0.408364	0.803619	0	0.498706	0.273861	0.147921	0.661101	0	0	1.45839	0.369735	0.380039	0	0	0	0	0	0	0	0	0	0	4.38082	4.52028	1.92416	1.59914	1.51457	0.104932	0.329783	0.0110973	0.170316	0	0	0	0	0.0114755	0	0
c_000000000103	0	0	0	0	0	0	0	0	0	0	0.097659	0.225167	0.205373	0.432034	0	0	0	0	0	0	0.0999275	0	0.112289	0	0	0	0	0	0	0	0	0	0	0.36005	0.150364	0.222079	0.752739	0.436262	0	0.212735	0	0	0	0	0	0	3.55633	0.288902	0
c_000000000104	0.522556	0.59248	1.27136	3.4135	0	0.528037	0.586817	0.619744	0.251389	0.613935	0.513123	0.246668	0.417006	0.798083	2.4136	0.9511	0.538137	1.48059	0.613086	0.240645	2.93294	0.951137	0.445494	0.530572	1.54438	1.35114	1.82783	2.02029	1.03312	1.07836	1.18689	0.0945851	0.953956	0.0622618	0.0785736	0.75328	0.0474753	0.513895	0.683537	0.974254	0.249108	0.52638	0.182338	0.08178	0.673708	1.4277	0.0595449	0.372196	0.461014
c_000000000105	0	0	0	0	0	0	0	0	0	0	0	0	3.41514	0	0	0	0	0	0	0	0	0	0	0	0	0	0	0	0	0	0	0	0	0	0	0	0	0	0	0	0	0	0	0	0	0	0	0	0
c_000000000106	0	0.0540782	0	1.50177	3.50802	1.77364	2.17573	0.117521	0.126734	0.476117	9.4578	33.3932	4.4932	7.5209	0.606893	2.00054	9.03081	20.4996	0.247141	0.154131	0	1.83748	4.42122	0	0	0	0	0	0	0	0	0	0.539743	38.1696	25.4651	11.7417	17.8349	4.84466	0.500799	2.69113	0	0	0	0	0.134851	0	18.9433	5.50093	0.610076
c_000000000107	0	0	0	0	0	0	0	0	0	0	0	0	0	0	0	0	0	0	0	0	0	0	0	0	0	0	0	0	0	0	0	0	0	0	0	0	0	0	0.137502	3.32685	0	0	0	0	0	0	0	0	0
c_000000000108	0	0	0	0	0	0	0	0	0	0	0	0	0	0	0	0	0	0	0	0	0	0	0	0	0	0	0	0	0	0	0	0	0	0	0	0	0	0	0	0	0	0	0	0	0	0	0	0	0
c_000000000109	0	0	0	0	0	0	0	0	0	0	0	12.2843	0	0	0	0	0	0	0	0	0	0	0	0	0	0	0	0	0	0	0	0	0	0	0.293875	0	0	0	0	0	0	0	0	0	0	0	0	0	0
c_000000000110	0.274172	0.498007	0.809704	1.13744	0	0.334308	0.466773	0.55417	0.527236	0.688355	0.443383	0.128383	0.467669	0.764363	1.39649	0.504805	0.464377	1.11186	0.561871	0.281588	1.10931	0.510362	0.151918	0.158058	0.493597	0.333269	0.559505	1.01252	0.719281	0.48322	0.67275	0.101578	0.485574	0.0586842	0	0.434445	0	0.168489	0.715921	0.607237	0.10718	0.403456	0.126783	0.00406587	0.482603	0.0852603	0	0.181145	0.217359
c_000000000111	0	0	0	0	0	0	0	0	0	0	0	0	0	0	0	0	0	0	0	0	0	0	0	0	0	0	0	0	0	0	0	0	0	0	0	0	0	0	0	0	0	0	0	0	0	0	0	0	0
c_000000000112	0	0	0	0.138476	1.19308	0.362124	2.29516	0	0	0.48781	0.33627	18.0662	1.4456	2.13531	0.0665664	0.339224	7.65122	1.87736	0.183607	0	0	0.461778	1.03863	0	0	0	0	0	0	0	0	0	0.372016	14.5965	4.24565	2.62521	4.59908	0.940251	0.0541883	1.14832	0	0	0	0	0	0	6.04313	1.96516	0.0585938
c_000000000113	0	0	0	0	0	0	0	0	0	0	0	10.1307	4.04085	0.467815	0.0172941	0	0	0	0	0	0	0	0	0	0	0	0	0	0	0	0	0	0	0	0	0	0	0	0	0	0	0	0	0	0	0	0	0	0
c_000000000114	1.32712	1.39286	2.60326	6.05001	0.313804	1.17894	1.39675	2.17985	2.16024	2.84104	1.75628	1.34977	1.75244	2.86904	8.23547	3.85411	2.42338	5.39709	2.4357	1.55832	5.80407	1.81623	0.676931	1.31599	2.97698	2.94484	3.81048	3.99321	3.01233	2.80746	2.94937	0.55667	2.26483	0.256847	0.553296	2.21389	0.486843	1.63967	2.87013	3.05307	1.17301	2.21831	0.705139	0.584274	2.4697	1.85027	0.343635	1.3727	1.4178
c_000000000115	0	0	0	0.885547	0	0.090406	0.178154	0.0687582	0	0.0164579	0	0.0522356	0.038035	0	0.253162	0	0	0.0507806	0	0	0.0491439	0.52861	0.223209	0.289653	0.59908	0.5832	0.506716	0.646113	1.30441	1.36227	1.07562	0.0398813	0.242485	0	0	0.155389	0	0.147817	0.219219	0.349704	0	0.0709613	0	0	0.2703	0	0	0.012398	0
c_000000000116	0	0	0	0.122556	0	0	108.393	0	0	0	0	0.163293	0	0	0	0	0	0.161621	0	0	0.0052704	0.000737037	0.405403	0	0	0	0	0	0	0	0	0	0	0	4.40327	0.344181	2.15127	0	0	0	0	0	0	0	0	0	0.0747081	1.65993	0
c_000000000117	0	0	0	0	0	0	0	0	0	0.125699	1.32468	0.0456733	0.0537117	0	0	0.230792	0.0283359	0.892481	0	0	0.130537	5.7874	1.06446	0	0	0	0	0	0	0	0	0	4.09307	36.282	51.3712	27.0634	3.88288	4.12389	1.82915	1.66716	0.100565	0.36259	0.0150906	0.0228384	0	0.0571257	1.09887	0.485401	0
c_000000000118	0	0	0	0	0	0	0	0	0	0	0.0873855	0.0527852	0.0550502	0	0.0334113	0	12.2586	0.638258	0	0	0.0283896	0	0	0	0	0	0	0	0	0	0	0	0	0	0	0	0	0.0402375	0	0.0366451	0	0	0	0	0	0	0	0	0
c_000000000119	0	0	0	0.0659934	0	0.14614	0.153671	0.167218	0.16435	0	0	0	0	0	0	0	0	0	0	0	0	0	0	0	0	0	0	0	0	0.235303	0.0805841	0	0.0355411	0	0	0	0	0	0	0	0	0	0.119364	0.524458	0.114748	1.09702	3.4022	0.827446	0.152721
c_000000000120	0	0	0	0	0	0	0	0	0	0	0	0	0	0	0	0	0	0	0	0	0	0.372141	0.192906	0	0	0	0	0	0	0	0	0	0	2.81037	3.23304	2.00362	1.02289	1.38512	0.198296	0.150016	0	0.0371989	0	0	0	0	0	0	0
c_000000000121	0	0	0	0	0	0	0	0	0	0	0	0	0	0	0	0	0	0	0	0	0	0.23797	0.182378	0	0	0	0	0	0	0	0	0	0	1.96525	1.72082	1.67985	0.579241	0.584111	0.0144362	0.123903	0	0	0	0	0	0	0	0	0
c_000000000122	0	0	0	0	0	0	0	0	0	0	0	0	0	0	0	0	0	0	0	0	0	0	0	0	0	0	0	0	0	0	0	0	0	0	0	0	0	0	0	0	0	0	0.189754	0.492129	0.0290533	1.97926	0.851527	1.31171	0.683207
c_000000000123	0.146336	0.338365	1.19223	2.53363	0.121477	0.4627	0.38942	0.702787	13.1095	0.58273	0.422354	0.22243	0.32651	0.535645	1.45067	0.695359	0.281022	0.771452	0.379699	0.251873	0.633251	0.563711	0.122156	0.97651	0.740757	0.916394	0.760368	0.768839	0.527411	0.407027	0.262704	0	0.369306	0.00501525	0.0260871	0.419076	0.0267945	0.342831	0.272797	0.657682	0.169443	0.32268	0	0	0.278038	0	0.0119436	0.201567	0.422062
c_000000000124	0	0	0	0	0	2.16584	2.41178	0.899962	0.38269	0.439258	0.372423	0.0910594	0.656351	0.231817	0.0518375	0	0	0.00215399	0.012238	0	25.777	0	0	0	0	0	0	0	0	0	0	0	0.0455862	0.0226103	0	0	0	0	0.0295584	0.0209273	0	0	0	0	0	0	0	0	0
c_000000000125	0	0	0	0.0732821	0	0.0405538	2.28163	0.208283	0.235789	0	0.0142113	0.0146063	0.236688	0.0540094	0	0	0	0	0	0	0	0.271322	0.375335	0	0	0	0	0	0	0	0	0	0	1.12018	1.09964	1.69609	2.21886	0.75186	0.0935894	1.14848	0.546921	0	0	0	0	0	0.121119	0	0
c_000000000126	0	0	0	0	0	0	0	0	0	0	0	4.17672	3.46823	0.91988	2.91429	4.02639	3.84726	10.8421	0	0.0892228	3.02064	0	0.239614	0	0	0	0	0	0	0	0	0	0	0.0486024	0.017438	0.071071	0.772664	0.568305	0	0.0435729	0	0	0	0	0	0	0	0	0
c_000000000127	0.58415	1.36317	0.905419	0.334242	0.0634334	0.847416	0.66006	0.494206	0.234462	0.216035	0.144848	0.0921824	0.34336	0.789711	0.447309	0	0.113617	0.202516	0.202543	0.0189696	0	0.429426	0.0250271	0.27514	0.613744	0.385725	0.450231	0.251307	0.352797	0.219643	0.269083	0	0.24076	0.137533	0.0581233	0.255597	0	0.221887	0.171113	0.711993	0.139982	0.269628	0.205683	0.151792	0.642796	0.114001	0.184644	0.189821	0.664278
c_000000000128	0.976682	1.33088	1.87405	4.90601	0.165582	1.03452	1.45178	1.99069	1.67003	1.9503	1.55012	1.20485	1.68103	2.00669	6.18342	2.22521	1.19024	3.41921	1.20717	0.695499	2.93747	1.70951	0.971633	1.80871	2.56948	2.97922	3.31212	2.94814	3.26367	3.46987	3.01826	0.598104	2.08889	0.316302	0.560623	1.68982	0.233093	1.44425	1.59442	2.07827	0.837475	1.40602	1.24009	0.928194	1.86346	3.849	0.377395	0.952902	1.13657
c_000000000129	0	0	0	0	0	0	0	0	0	0	0	0	0	0	0	0	0	0	0	0	0	0	0	0	0	0	0	0	0	0	0	0	2.39645	0.000705067	0	0	0	0	0	0	0	0	0	0	0	0	0	0	0
c_000000000130	0	0	0	0	0	0.984494	4.74943	0.772536	0	0	0	0	0	0	0.16384	0	0.116227	0.0196876	0.0110501	0	0	0	0	0	0	0	0	0	0	0	0	0	0	0	0	0	0	0	0	0	0	0	0	0	0	0	0	0	0
c_000000000131	0	0	0	0.704068	0	0.185365	0	0.0114935	0	0.136657	0	0.6798	1.08457	0	0.506794	0	0.0993662	0.234679	0	0	0.00389517	0.29794	0.543421	0	0	0	0	0	0	0	0	0	0	2.84162	3.26244	2.26095	1.60849	2.14375	0.495603	0.805384	0.188104	0.00104628	0	0	0	0.198264	1.81265	0.67099	0
c_000000000132	0	0	0	0	0	0	0	0	0	0	0	0	0	0	0	0	0.0134903	0.392191	0.570498	0.728036	1.65209	0	0	0	0	0	0	0	0	0	0	0	0	0	0	0	0	0	0	0	0	0	0	0	0	0	0	0	0
c_000000000133	0	0	0	0.0459747	0	0	0	0	0	0	0	0	0	0	0	0	0	0	0	0	0	0	0	0	0	0	0	0.0602628	0.113751	0.129766	0.0503632	0	0.107255	0	0	0	0	0	1.84966	0.159249	0.0869688	0	0.0914521	0.0509374	0.000800439	0	0	0	0
c_000000000134	0	0	0	0	0	0	0	0	0	0	0	0	0	0	0	0	0	0	0	0	0	5.69972	0.179005	0.619213	0.105657	0	0	0	0	0.39797	0.0879535	0	0	0	0	0	0	0	0	0	0	0	0	0	0.0527927	0	0	0	0
c_000000000135	0	0	0	0	0	0	0	0	0	0	0	0	0	0	0	0	0	0	0	0	0	0.0106687	0.0521208	0.0131499	6.35553	12.1799	0.764758	0.293436	0.0260548	1.02533	0.0594821	0	0.107831	0	0	0	0	0	0	0	0	0	0	0	0	0	0	0	0
c_000000000136	0	0	0	0	0	0	0	0	0	0	0	0	0	0	0	0	0	0	0	4.54235	0	0	0	0	0	0	0	0	0	0	0	0	0	0	0	0	0	0	0	0	0	0	0	0	0	0	0	0	0
c_000000000137	0.197973	0.363534	0.612739	0.847367	0	0.222356	0.134503	0.44501	0.0617703	0.186758	0.170636	0.113181	0.187022	0.54653	0.956094	0.202799	0.206937	0.356546	0.308339	0.193671	0.408388	0.26444	0.110284	0.130956	0.272238	0.309037	0.442859	0.395066	0.257763	0.273069	0.207445	0	0.170842	0	0	0.282761	0	0.0503363	0.248959	0.208435	0.0215967	0.214999	0.00719549	0	0.0841426	0.0624225	0	0.122031	0.192094
c_000000000138	0	0	0	0	0	0	0	0.0155563	2.49787	0	0	0	0	0.00129473	2.35423	0	0.0650665	0	0	0	0	0	0.159829	0	0	0	0	0	0	0	0	0.331169	0	0	0	0	0	0.182384	0	0	0	0.0584579	0	0	0.550579	0	0	0	0
c_000000000139	0	0	0	0	0	0	0	0	0	0	0	0	0	0	0	0	0	0	0	0	0	0.593639	0.530325	2.41392	1.52865	0.764771	0.170286	0.00790858	0	0	0	0	0	0	0	0	0	0	0.0273971	0.653959	0.68049	1.36595	0	0	0	0	0	0	0
c_000000000140	0	0	0	0	0	0	0	0	0	0	0	0	0	0	0	0	0	0	0	0	0	0	0	0	0.00524632	0	18.502	1.29116	0.600875	1.27956	0.892771	0	0.10497	0.0544954	0.0431595	0.0620305	0	0	0	0	0	0	0	0	0	0	0	0	0
c_000000000141	0	0	0	0	0	0	0	0	0	0	0	0	0	0	0	0	0	0	0	0	0	0.122724	3.04074	0	0	0	0	0	0	0	0	0	0	1.59328	2.27667	1.35633	15.3306	7.67618	2.18839	1.43837	0.34948	0.160127	0	0	0	0	0	0	0
c_000000000142	0	0	0	0	0	0	0	0	0	0	0.0166191	0	0.00809088	0	0	0	0	0	0	0	0	0	0	0.102174	0.182036	0	0.0954123	0.0511798	0.0277442	0	0	0	0	0	0	0	0	0	0	6.87372	0	0.0471599	0	0	0	0.0941083	0	0	0
c_000000000143	0	0	0	0	0	0	0	0	0	0	0.0264918	0	0.0916073	0	0.267784	0	0.924253	3.25941	0	0	1.51079	0	0	0	0	0	0	0	0	0	0	0	0	0	0	0	0	0	0	0	0	0.0988258	0	0	0	0	0	0	0
c_000000000144	0	0	0	0	0	0	0	0	0	0	0	0	0	0	6.11454	5.3301	10.9412	19.331	0.961996	0.458676	23.4763	0	0	0	0	0	0	0	0	0	0	0	0	0	0	0	0	0	0	0	0	0	0	0	0	0	0	0	0
c_000000000145	0.725775	0.58839	0.734954	0.668927	0	0.639369	0.316101	0.505394	0.376177	0.510764	0.285145	0.0419132	0.41292	0.616309	0.573344	0.152002	0.378088	0.543578	0.416533	0.184583	0.929267	0.452452	0.295388	0.539685	0.967452	0.376504	0.513753	0.630826	0.494801	0.446989	0.603343	0	0.209594	0.156473	0.051175	0.609257	0	0.113407	0.37359	0.433547	0.135307	0.184219	0	0.0879185	0.293601	0.59968	0.107536	0.0600809	0.695469
c_000000000146	0	0	0	0	0	0	0	0	0	0	0	0	0	0	0	0	0	0	0	0	0	0	0	0	0	0	0	0	0	0	0	0	0	0.0372375	0	0	0	0	0	0	0	0	0	0	0	4.62918	0	0	0
c_000000000147	0	0	0.0337815	0.273814	0	0	0	0	0	0	0	0	0	0	0	0	0	0.00879619	0.357415	0	0.0380408	0.682821	2.26432	0	0	0	0	0	0	0	0	0	0	0	0.585549	3.45028	7.54533	7.2717	1.21271	1.68896	0.684764	0.698095	0	0	0	0	0	0	0
c_000000000148	0.366956	0.41322	1.12858	3.15578	0	0.371766	0.271064	0.773621	0.20721	0.660275	0.403089	0.319809	0.446761	0.889444	2.60784	0.942926	0.400378	1.5063	0.569505	0.36067	2.0645	0.387259	0.292283	0.199812	1.01144	0.748394	1.08302	1.02491	0.813198	0.824085	0.885306	0.0742999	0.587304	0	0.0435322	0.439944	0.0129372	0.332615	0.712313	0.677126	0.204309	0.421278	0.127254	0	0.696825	0.988401	0.033705	0.408547	0.287637
c_000000000149	0	0	0	0.0747078	0	0	0	0	0	0	0	0	0	0	0.962654	1.96902	0.139474	0.0493648	0	0	0.046078	0	0	0	0	0	0	0	0	0	0	0	0	0	0	0	0	0	0	0	0	0	0	0	0	0	0	0	0
c_000000000150	0	0	0.36468	2.06434	0	0.222879	0.0298917	0.0525484	0.64081	1.07665	12.6874	8.41392	22.5571	1.20245	4.19346	0.452681	5.08256	2.7432	0.0446181	0.307585	0.0782541	0.511667	3.31604	0	0	0.173721	0	1.42152	0	0	0	0	0	4.70406	4.75785	3.04616	13.1408	16.9054	0.909179	25.3926	0.0488728	0.172729	0	0	0	0	0	0	0
c_000000000151	0.0882798	0.483934	1.4495	2.67297	0	0.574988	0.340948	0.509757	14.0584	0.609449	0.39341	0.219936	0.326499	0.650127	1.77721	0.433602	0.288798	0.643577	0.491862	0.330677	0.770767	0.536499	0.204514	0.970823	0.856618	0.572031	0.737148	0.804554	0.644275	0.230417	0.213179	0	0.204967	0.0104041	0.0835125	0.317482	0.117814	0.396804	0.264253	0.69349	0.0629403	0.243484	0.0716253	0.150448	0.397962	0	0	0.107684	0.359399
c_000000000152	0	0	0	0	0	0	0	0	0	0	0	0	0	0	2.94363	5.99298	0.682847	0.152031	0	0	0.0601614	0	0	0	0	0	0	0	0	0	0	0	0	0	0	0	0	0	0	0	0	0	0	0	0	0	0	0	0
c_000000000153	0.0405225	0.107168	0.298736	0.756362	0	0	0	0.045314	0	0	0	0	0	0	2.04467	2.27121	1.92961	2.45641	0.388988	0.208797	12.0838	0.107971	0.152718	0	0.120036	0.0415733	0.135073	0.185611	0.0135651	0.0433985	0	0	0	0	0	0.191876	0.236442	0.162531	0.023535	0	0	0.072909	0	0	0.00140546	0.181271	0	0	0
c_000000000154	0	0	0	0	0	0	0	0	0	0	0	0	0	0	0.753587	0.429141	0.380255	1.84677	0.0288855	0.151704	2.95536	0	0	0	0	0	0	0.00745942	0	0	0	0	0	0	0	0	0	0	0	0	0	0	0	0	0	0.041577	0	0	0
c_000000000155	0	0	0	0	0	0	0	0	0	0	0.363425	1.73047	3.07479	0.35715	0.484279	0.229412	0.147678	0	0	0	0.245805	0.216811	0.885027	0	0	0	0	0	0	0	0	0	0	0.793358	1.04583	1.39987	3.29215	4.14536	0.924511	0.950164	0.225973	0.266948	0	0	0	0	0	0	0
c_000000000156	0	0	0	0	0	0	0.000682724	0.000332283	0	0.0030319	0.0800749	0	2.75274	0	0.198085	0	0	0	0	0	1.61945	0	0.0593655	0.157138	0.523384	0.065028	0.0324402	0.0897753	1.24403	0.442152	0.020222	0	0.0858537	0.19157	0.353404	0.288017	0.270042	0.44962	0.029935	0.0211554	0.12061	0.165069	0	0.0929927	0	0	1.10161	0.428137	0.070566
c_000000000157	0	0	0	0	0	0	0	0	0	0	0	0	0	0	0	0	0	0	0	0	0	0	0	0	0	0	0	0	0	0	0	0	0	0	0	0	0	0	0	0	0	0	0.149445	0.481443	0.262657	0	2.35745	0.524269	0.145914
c_000000000158	0	0	0	0	0	0.106935	0	0	0	0	0	0	0	0	0	0	0.0971491	0	0	0	0	0	0	0	0	0.133496	0	0	0	0	0	0	0	0	0	0	0	0	0	0	0	0	0	0.143755	0	0	1.93427	0.406205	0
c_000000000159	0	0	0	0	0	0	0	0	0	0	0	0	0	0	0	0	0.216083	0.406317	0	0.49241	10.6187	0	0	0	0	0	0	0	0	0	0	0	0	0	0	0	0	0	0	0	0	0	0	0	0	0	0	0	0
c_000000000160	0	0	0	0	0	0	0	0	0	0	0	0	0	0	0	0	0	0	0	0	0	0.0143054	0	0	0	0	0	0	0	0	0	0	0	0	0	0.229638	0	0.710218	4.37912	2.94373	2.5564	0.907238	0	0	0	0	0	0	0
c_000000000161	0	0	0	0	0.284036	0.0794517	0	0	0	0	6.11602	0.644508	0.103401	0.336738	0	0.050705	0	19.2977	0	0	0	0	1.36616	0	0	0	0	0	0	0	0	0	0	5.59648	6.35822	0.937363	5.99293	0.617836	0.214111	0	0	0	0	0	0	0	2.81336	0.207848	0.308988
c_000000000162	0	0	0	0	0	0	0	0	0	0	0	0	0	0	0	0	0	0	0	0	0	13.6884	2.35943	3.59803	1.13862	2.33852	1.53628	5.78725	2.06235	5.0486	4.95857	0.599677	4.15696	2.01461	0.612823	0.97448	0.880168	0.709315	3.77693	9.92362	4.55672	2.9226	0	0	0	0	0	0	0
c_000000000163	0	0	0	0	0	0	0	0	0	0	0	0	0	0	0	0	0	0	0	0	0	3.48529	0.29241	0.148553	0.100298	0	0	0	0	0	0	0	0	0	0	0	0	0	0	0	0	0	0	0	0	0	0	0	0
c_000000000164	0.0350143	0	0	0	0	0	0	0	0	0	0	0	0	0	0	0.657696	0.721371	2.34795	2.19041	1.1219	0.0430441	0	0	0	0	0	0	0	0	0	0	0	0	0	0	0	0	0	0	0	0	0	0	0	0	0	0	0	0
c_000000000165	0	0	0	0	0	0	0	0	0	0	0	0	0	0	0	0	0	0	0	0	0	0	0	0	0	0	0.445646	4.16829	0.565503	0.157545	0.0818219	0	0	0	0	0	0	0	0	0	0	0	0	0	0	0	0	0	0
c_000000000166	0	0	0	0	0	0	0	0	0	0	0	0	0	0	0	0	0	0	0	0	2.03547	0	0	0	0	0	0	0	0	0	0	0	0	0	0	0	0	0	0	0	0	0	0	0	0	0	0	0	0
c_000000000167	0.0792767	0.25505	0.526271	2.18263	0	0.285974	0.126564	0.347566	0.29108	0.439608	0.188088	0.0119878	0.274366	0.426495	1.55226	0.475795	0.276591	0.742424	0.378467	0.171992	1.46753	0.199193	0.0664452	0.111582	0.44591	0.259127	0.619188	0.494704	0.281385	0.241323	0.261817	0	0.26879	0	0	0.255904	0	0.194039	0.190641	0.472901	0.18354	0.322173	0.0239473	0	0.281465	0.782786	0	0.131924	0.08957
c_000000000168	0	0	0	0	0	0	0	0	0	0	0	0	0	0	0	0	0	0	0	0	0	0	0	0	0	0	0	0	0	0	0	0	0	0	0	0	0	0	0	2.96096	0.297608	0.418026	0	0	0	0	0	0	0
c_000000000169	1.78618	0.34176	7.10448	5.43436	0	0	0	0	0	0	0.351949	0.191446	0.258833	0.244298	0	0	0.0319598	0	0	0.312768	0	0	0	0	0	0	0	0	0	0.0244987	0.449819	0	0.147428	0	0	0	0	0	0	0	0	0	0	0.0223195	0	0	0	0	0
c_000000000170	0	0	0	0	0	0	0	0	0	0	0	0	0	0	0.074705	0	0	0	0	0	0	0.0337557	0	0	0	0	0	0.534224	0.734579	1.33184	0.679179	0.0364019	0.832616	0.138105	0.229935	0.706189	0.0269482	0.516851	0.539179	0.729979	0.158172	0.539166	0	0	0	0	0	0	0
c_000000000171	0	0	0	0	0	0	0	0.575918	0	0.109508	0	0	0	0	0	0	0	0	0	0	0	0.282797	0	0	0	0	0	0	0	4.16535	5.36939	0.217123	7.73621	0.78693	0.877114	2.54356	0.570971	0.361403	0.665555	0.255024	0	0	0	0.64915	0	0.177325	0	0	0
c_000000000172	0	0	0	0	0	0	0	0	0	0	0	0	0	0	0	0	0	0	0	0	0	6.00945	0.199276	0.656295	0.0218727	0	0	0	0.00234411	0.26438	0	0	0	0	0	0	0	0	0	0	0	0	0	0	0	0	0	0	0
c_000000000173	0	0	0	0	0	0	0	0	0	0	0.0929388	0	0.0794889	0.402006	1.49754	0	0.856182	0	0	0	0.024487	0.411296	0.302631	0	0	0	0	0	0	0	0	0	0	3.86776	2.45643	2.50995	1.52951	0.758605	0.220757	0.33725	0	0.197185	0	0	0	0	0	0	0
c_000000000174	0	0	0	0	0	0	0	0	0	0	0	0	0	0	0	0	0	0	0	0	0	0.152176	0	0	0	0	0	0	0.0660861	0	0	0	0	0	0	0	0	0	0	0	0	0	0	0.266177	0	0.107593	2.77168	0.703888	0
c_000000000175	0.132265	0.244583	0.622838	0.978613	0	0.079952	0.0478771	0.0653011	0	0.00379169	0	0	0	0	0.371534	0	0.399719	1.51241	0.0992733	0.10024	4.31517	0	0	0	0.0101493	0	0	0.0941456	0	0	0	0	0	0	0	0	0	0	0	0	0	0	0	0	0	0	0	0	0
c_000000000176	0	0	0	0.0643218	0	0	0	0	0	0	0	0	0.000719714	0	0.0152966	0	0	0	0	0	0	0	0	0	0	0	0	0	0	0	0	0	0	0.0428943	0.287435	0.0637375	0	0	0	0	0	0	0	0	0	0	0	0	0
c_000000000177	0	0	0	0	0	0	0	0	0	0	0	0	0	0	0	0	0	0	0	0	0	0	0	0	0	0	0	0	0	0.0807085	0.0907493	0	0	0.103926	0.011041	0	0	0	0	0	0	0	0	0	0	0	4.81672	1.08377	0.089243
c_000000000178	0	0	0	0.0283635	0	0	0	0.0162511	0	0	0	0	0	0	0.219559	0	0.106397	0.100811	0	0	0.0773237	0.305758	0.124729	0.0994113	0.492011	0.663991	0.443781	0.214688	0.214028	0.386801	0.373811	0	0.0824144	0	0	0.0713484	0	0	0.0846462	0.114328	0	0	0.78708	0.0877148	1.22618	0.492965	1.40879	0.170509	0.170184
c_000000000179	0	0	0	0	0	0	0	0	0	0	0	0	0	0	0	0	0	0	0	0	0	0	0	0	0	0	0	0	0	0	0.0797122	0	0	0.113049	0	0	0	0.0289455	0	0	0	0	0	0	0	0	5.30265	0.981563	0.0770312
c_000000000180	0.511342	0.470279	1.17687	2.59304	0	0.534709	0.367346	0.656318	0.294291	0.685367	0.44951	0.251945	0.493967	0.766327	2.0271	1.18452	0.533293	1.24004	0.545534	0.316881	1.36606	0.450653	0.171605	0.366819	0.815672	0.678047	0.993727	1.08172	0.774586	0.619476	0.808539	0	0.524499	0.00584939	0.0336698	0.530051	0	0.344927	0.583853	0.671413	0.118406	0.397894	0.186532	0.0255857	0.622665	0	0.00539953	0.282466	0.297062
c_000000000181	1.17816	1.24221	2.91357	6.12754	0.0833078	1.06778	1.03428	1.59267	1.4456	2.11838	1.49817	0.962148	1.53659	2.13753	6.15762	2.5767	1.59204	3.57408	1.64249	0.807391	2.76772	1.21981	0.573041	0.835787	1.89519	1.63388	2.14109	2.32868	1.70522	1.36691	1.48357	0.37824	1.00376	0.118293	0.235919	1.11479	0.113081	0.616829	1.29298	1.17335	0.472508	0.885548	0.396925	0.349117	1.52947	0.586324	0.147899	0.64277	0.775302
c_000000000182	0	0.120776	0	0.352284	0	0.00741589	0.698878	0.024919	0.0409729	0	0	0	0	0	0.0465692	0	0	0	0	0	0.238544	0.317767	0.122028	0	0	0	0.019155	0	0	0	0	0	0	0.157762	0.124232	0	0	0	0	0.0418749	0	0	0	0	0	0.403669	9.99731	2.89211	0.579817
c_000000000183	0.0566395	0.450517	0.898593	3.06374	0.0604837	0.868685	0.539321	0.879246	0.622141	0.553086	0.232041	0.0998063	0.324337	0.518345	1.12907	0.413684	0.27168	0.423224	0.227753	0.0561681	0.390448	0.173221	0.0761717	0.207118	0.983766	0.585682	0.600226	0.71112	0.308587	0.260767	0.287316	0	0.130149	0	0	0.058413	0	0.0420416	0.0721805	0.0730076	0.0101978	0	0.668895	0.655585	3.01702	8.839	0.464025	0.746427	1.27448
c_000000000184	0	0	0	0	0	0	0	0	0	0	0	0	0	0	0	0	0	0	0	0	0	0.00301748	0	0	0	0	0	0	0	0	0	0	0	0	0	0.119183	0.149879	0.870844	4.86344	3.18924	2.2976	0.781863	0	0	0	0	0	0	0
c_000000000185	0	0.316412	0.118876	4.38955	0.273127	0.25351	0.076073	0	0	0	0	0	0	0.143955	0	0.200889	0	0	0	0	0	3.79305	1.1409	0.180597	0.17646	0.312116	0.335477	0.0367233	1.06233	0.289531	0.23851	0	0	0.366501	0.0451916	0	0	0	0	0	0	0	0.998347	0.281334	0.42142	0.454414	10.0479	3.02874	0.957011
c_000000000186	0	0	0	0.262099	0	0	0	0	0	0	0	0	0	0	0.169453	0	0.081769	0	0	0	0.924239	0.334921	0	0	0.0256638	0	0	0	0.0325379	0	0	0	0	0	0	0	0	0	0	0	0	0	0	0.00134603	0	0.373161	6.33308	1.18332	0.0906587
c_000000000187	1.18199	1.65916	3.2359	8.34721	0.370312	1.54795	1.20049	1.66175	1.20677	2.06358	1.74853	0.863052	1.21313	2.31121	5.99025	4.14932	1.57771	4.60014	1.61997	0.90823	6.722	1.26968	0.753832	0.842874	2.15328	2.38713	3.34951	2.75539	1.83314	1.67651	2.01003	0.222466	1.42329	0.15548	0.270254	1.11329	0.16939	1.08822	1.16823	1.89146	0.597714	1.4453	0.459425	0.126271	1.00867	3.07238	0.158554	0.628412	0.905101
c_000000000188	0	0	0	0	0	0	0.199468	0	0	0	0	0	0	0	0	0	0	0	0	0.201647	0.00760975	0.543326	0	1.26382	2.78918	0	0	0	0	0	0	0	0	0	0	0	0	0	0	0	0	0	0	0	0	0	0	0	0
c_000000000189	0	0	0	0	0	0	0	0	0	0	0	0.430162	1.95062	3.18722	2.77093	1.80687	0.991385	1.66765	0.791793	0.183884	0	0	0	0	0	0	0	0	0	0	0	0	0	0	0	0	0	0	0	0	0	0	0	0	0	0	0	0	0
c_000000000190	0	0	0	6.97452	0	0	0.0334199	0	0	0	0	0	0	0	0	0	0	0	0	0.601053	0	0	0	0	0	0	0	0	0	0	0.0559451	0	0	0	0	0	0	0	0	0	0	0	0	0	0	0.040129	0	0	0
c_000000000191	0	0	0	0	0	0	0	0	0	0	0	0	0	0	0	0	0	0	0	0	0	0.34883	0.422678	0	0	0	0	0	0	0	0	0	0	10.2516	6.66131	2.20595	2.0556	0.907594	0.122473	0.137285	0	0	0	0	0	0	0	0	0
c_000000000192	0.0621955	0.369854	0.639579	0.965524	0	0.106193	0.104828	0.145613	0	0.0403662	0.0339754	0	0.108398	0.0555946	0.859113	0.49467	0.191978	0.650379	0.179918	0.111582	0.543977	4.187	2.33046	1.32327	2.88385	3.03139	2.47205	2.36634	3.13447	3.26242	1.89692	0.517316	1.20876	0.721487	0.63876	1.73137	0.46275	0.873247	0.735451	0.980313	0.368684	0.528536	0.0814493	0.200615	0.571653	0.112129	0	0.106816	0.0421414
c_000000000193	0	0	0	0	0	0	0	0.0992651	0.102369	0.25381	0.263592	0.27642	0.430764	0.692235	0.655998	0	0	0.169059	0.00494713	0	0.390398	0	0	0	0	0	0	0	0	0	0	0	0	0	0	0	0	0	0.0272487	0.245037	0.0609528	0.14096	0	0	0	0	0	0	0
c_000000000194	0	0	0	0	0	0	0	0	0	0	0	0	0	0	0	0	0	0	0	0	0	0	0	0	0	0	0	0	0	0	0	0	0	0	0	0	0	0	0	0	0	0	0	0	0	0	2.3063	0	0
c_000000000195	0	0	0	0	0	0	0	0	0	0	0	0.0193565	0.0823873	0	0.494479	0	0.0820588	6.82579	0	0	0.00893942	0	0	0	0	0	0	0	0	0	0	0	0	0.26224	0.0779196	0.108264	0.00995561	0.130651	0	0	0	0	0	0	0	0	0	0	0
c_000000000196	0.0478397	0.0443337	0.144307	0.112398	0	0.0103387	0	0	0.0834438	0.0777259	0.0450219	0	0.0840781	0.2265	0.113425	0	0.0353576	0.0327799	0.100498	0.00860663	1.39351	0.027474	0	0	0.0789725	0.0468821	0.0573156	0.1141	0	0.122821	0.00423641	0	0.0253569	0	0	0.0474728	0	0	0.354393	0.332172	0	0.00809569	0	0	0.00385816	1.00379	0	0.0234638	0
c_000000000197	0	0	0	0	0	0	0	0	0	0	0	0	0	0	0	0	0	0	0	0	0	0	0	0.0235253	5.96256	12.7532	0.785677	0.29272	0.0635306	0.117756	0	0	0	0	0	0	0	0	0	0	0	0	0	0	0	0	0	0	0
c_000000000198	0	0	0	0	0	0	0	0	0	0	0	0	0	0	0	0	0	0	0	0	0	0	0.149889	0	0	0	0	0	0	0	0	0	0	0	0.00511898	0.255938	1.79762	0.21058	0	0	0	0	0	0	0	0	0	0	0
c_000000000199	0	0	0	0	0	0	0	0	0	0	0	0	0	0	0	0	0	0	0	0	0	0	0	0	0	0	0.386641	4.50582	0.633979	0.145866	0.112843	0	0	0	0	0	0	0	0	0	0	0	0	0	0	0	0	0	0
c_000000000200	0	0	0	0	0	0	0	0	0	0	0	0	0	0	0	0	0	0	0	0	4.39499	0	0	0	0	0	0	0	0	0	0	0	0	0	0	0	0	0	0	0	0	0	0	0	0	0	0	0	0
c_000000000201	0	0	0	0	0	0	0	0	0	0	0	0	0	0	0	0	0	0.0854082	0.546162	0	4.15447	0	0	0	0	0	0	0	0	0	0	0	0	0	0	0	0	0	0	0	0	0	0	0	0	0	0	0	0
c_000000000202	0.254969	0	0.0247892	2.13554	0	0	0	0	0	0	0	0	0	0	0	0	0	0	0	0	0.115304	0.421834	0	0	0.0262547	0	0.161935	0.706676	0.415595	0.408518	0.168921	0	0	0	0	0	0	0	0	0.0755514	0	0	0	0	0	0.0554711	0	0	0
c_000000000203	0	0	0	0	0	0	0	0	0	0	0	0	0	0	0	0	0	0	0	0	0	0	0	0	0	0	0	0	0	0	0	0	0	0	0	0	0	0.307401	0	3.48459	0	0	0	0	0	0	0	0	0
c_000000000204	1.62505	1.92374	3.05195	9.20371	0.479607	1.5357	1.3237	2.06978	1.80011	2.58225	2.05516	1.02162	1.81564	2.65457	8.38907	4.77479	2.21731	6.30969	2.608	1.62605	9.01186	4.97816	1.98624	2.94021	7.21923	6.96689	9.72564	9.03375	6.50673	5.35517	5.92643	1.36379	4.25145	0.638242	0.85621	3.85637	0.773357	3.81056	5.50051	5.29723	2.0173	3.17657	1.7151	1.33307	5.75646	8.44375	0.778332	2.78988	3.65018
c_000000000205	0	0	0	0	0	0	0	0	0	0	0	0	0	0	0	0	0	0.0147343	0	0	0.0192239	0	0.0223932	0	0	0	0	0	0	0	0	0	0	0	0	0.285937	0.104087	0.884337	4.66567	2.86954	2.79769	0.785279	0	0	0	0	0	0	0
c_000000000206	0	0	0	0	0	0	0	0	0	0	0	0.0107675	3.86101	0	0	0	0	0	0	0	0	0	0	0	0	0	0	0	0	0	0	0	0	0	0	0	0	0	0	0	0	0	0	0	0	0	0	0	0
c_000000000207	0.643367	0.74646	1.5349	3.56174	0.10793	0.621397	0.631722	1.06725	0.420973	1.27613	0.839822	0.84992	0.84224	1.47396	3.29182	0.998205	0.830089	2.01618	0.958461	0.581554	2.34515	0.98106	0.494996	0.658528	1.35245	1.22511	1.68926	1.83426	1.19214	1.06207	1.16207	0.411452	0.819911	0.137035	0.219096	0.996534	0.235983	0.548228	0.911246	1.09651	0.326415	0.603178	0.0906358	0.183671	0.717581	0.662356	0.0713114	0.35377	0.449757
c_000000000208	0	0	0	0	0	0	0	0	0	0	0	0	0	0	0	0	0	0	0	0	0	0	0	0	0	0	0	0	0	0	0	0	0	0	0	0	0	0	0	0	0	0	0	0	0	0	2.81089	0.641804	0
c_000000000209	0	0	0	0	0	0	0	0	0	0	0	0	0	0	0	0	0	0	0	0	0	0.313242	0.445669	0	0	0	0	0	0	0	0	0	0.016746	9.33513	6.36402	2.43876	2.70363	1.17184	0.215858	0.163619	0	0	0	0	0	0	0	0	0
c_000000000210	0	0	0	0	0	0	0	0	0	0	0	0	0	0	0	0	0	0	0	0	0	0	0.669492	0	0	0	0	0	0	0	0	0	0.0206305	0	0.095865	0.447196	3.119	3.33761	0.425472	0.436052	0.144399	0.0836565	0	0	0	0	0	0	0
c_000000000211	0	0	0	0.273861	0	0.105209	0.150779	0.36513	0.212628	0	0	0	0	0	0	0	0	0	0	0	0	0	0	0	0	0	0	0	0	0.186566	0.147445	0	0.00286386	0	0	0	0	0	0	0	0	0	0.138069	0.334576	0.142809	1.15395	3.24802	0.998465	0.140704
c_000000000212	0	0	0	0	0	0	0	0	0	0	0	0	0	0	0	0	0	0	0	0	1.48724	0	0	0	0	0	0	0	0	0	0	0	0	0	0	0	0	0	0	0	0	0	0	0	0	0.0428358	0	0	0
c_000000000213	0	0	0	0	0	0	0	0	0	0	0	0	0	0	0	0	0	0	0	0	0	0	0	0	0	0	0	0	0	0	0	0	0	0	0	0	0	0	0	0	0	0	3.59285	9.79051	1.6099	8.80235	1.29214	2.28947	0.949189
c_000000000214	0	0	0	0	0	0	0	0	0	0	0	0	0	0	0	0	0	0	0	0	0	0	0	0	0	0	0	0	0	0	0	0	0	0	0	0	0	0	0	0	0	0	0	0	0	0	0	0	0
c_000000000215	0	0	0	0	0	0	0	0	0	0	0	0	0	0	0	0	0	0	0	0	9.60284	0	0	0	0	0	0	0	0	0	0	0	0	0	0	0	0	0	0	0	0	0	0	0	0	0	0	0.050681	0
c_000000000216	0	0	0	0	0	0	0	0	0	0	0	0	0	0	0	0	0	0	0	0	2.31889	0	0	0	0	0	0	0	0	0	0.104146	0	0.0806993	0	0	0	0	0	0.13809	0.0694645	0	0	0	0	0	0	0	0	0
c_000000000217	0	0	0.029573	3.07579	0	0	0	0	0	0	0	0	0	0	0	0	0	0	0	0	0	0	0	0	0	0	0	0	0	0	0	0	0	0	0	0	0	0	0	0	0	0	0	0	0	0	0	0	0
c_000000000218	0	0	0	0	0	0	0	0	0	0	0	0	0	0	0	0	0	0	0	0	0	0	0.247094	0	0	0	0	0	0	0	0	0	0	0	0.0337651	0.295708	1.54671	0.162084	0	0.0207833	0	0	0	0	0	0	0	0	0
c_000000000219	0.244442	0.412536	0.989377	2.17493	0	0.503501	0.372933	0.433106	0.0960667	0.341774	0.343625	0.260256	0.342777	0.739738	2.37855	1.19172	0.395579	1.05485	0.491262	0.311312	2.36183	0.58413	0.199034	0.329489	1.01546	0.801817	1.0443	1.07088	0.722642	0.86961	0.959219	0	0.656974	0	0.0462285	0.450002	0	0.350254	0.611652	0.668417	0.351306	0.549306	0.216054	0.0863097	0.439744	0.800901	0	0.200315	0.34538
c_000000000220	0.113577	0	0	0	0	0	0	0	0	0	0	0	0	0	0	1.26243	0.970619	2.74404	2.38064	1.51976	0.0626259	0	0	0	0	0	0	0	0	0	0	0	0	0	0	0	0	0	0	0	0	0	0	0	0	0	0	0	0
c_000000000221	0	0	0	0.223687	0	0	0	0	0	0	0	0	0.0238657	0	3.01605	0.898644	0.646424	0.852903	0	0.242967	3.25167	0.179936	0	0	0	0	0.0388217	0	0	0	0	0	0	0	0	0	0	0	0	0	0	0	0	0	0	0	0.729277	0.14943	0
c_000000000222	0	0	0	0	0	0	0	0	0	0	0	0.0736811	1.35447	0	0.0442946	0.0386637	0.143198	0	0	0	0	0	0.0488888	0	0	0	0	0	0	0	0	0	0	11.2219	1.05447	0.322976	0.344805	0.00895355	0	0	0	0	0	0	0	0	0.0435089	0.297939	0
c_000000000223	0	0	0.0154771	0.814008	0	0.149134	0.149238	0.17344	0	0.00809218	0	0.0549254	0	0.0743242	0.252476	0	0	0.00675525	0.0267077	0	0.108825	0.45439	0.197129	0.1802	0.648893	0.619786	0.565337	0.468115	1.32644	1.46691	0.899104	0.0479043	0.199213	0	0	0.142756	0	0.166862	0.160163	0.345872	0	0.0327485	0	0	0.232883	0.0451975	0	0	0
c_000000000224	0	0	0.140338	0	0	0	0	0	0	0	2.1794	6.08709	3.78979	1.31631	0	0	0.168538	0.0502012	0.0373561	0	0	0	0	0	0	0	0	0	0	0	0	0	0	0	0	0	0	0	0	0.402316	0.0998287	0	0	0	0	0	0	0.0671437	0.0206598
c_000000000225	0	0	0	0	0	0	0	0	0	0	0	0	0	0	0	0	0	0	0	0	0	0	0	0	0	0	0	0	0	0	0	0	0	0	0	0	0	0	0	0	0	0	0	0	0	0	0	0	0
c_000000000226	0.00941067	0.0167047	0.0425853	0.838034	0	0.218147	0.253487	0.435325	0.253463	0.732946	0.148311	0.413375	0.178663	0.279697	0.427551	0.0257112	0.176851	0.220452	0.00581399	0.0584006	0.477035	0.560063	0.260227	0.32602	0.638048	0.942065	0.841397	0.701773	1.42468	1.45125	0.947742	0.0473405	0.348708	0.0385993	0.03196	0.285479	0	0.302648	0.11011	0.469142	0	0.111182	0.211857	0.0388915	0.201146	0.240374	0	0.12657	0.0806647
c_000000000227	0	0	0	0	0	0	0	0.0190062	0	0	0.0513745	0	0.102121	0.392309	0.767843	0.250001	1.07448	7.48726	19.9209	5.09132	0.904001	0	0	0	0	0	0	0	0	0	0	0	0	0	0	0	0	0	0	0	0	0	0	0	0	0	0	0	0
c_000000000228	0	0	0	0	0	0	0	0	0	0	0	0	0	0	0	0.0349168	0.502691	1.95659	3.07855	3.81158	6.93579	0	0	0	0	0	0	0	0	0	0	0	0	0	0	0	0	0	0	0	0	0	0	0	0	0	0	0	0
c_000000000229	0	0	0	0	0	0	0	0	0	0	0	0	0	0	0	0	0	0	0	0	0	0	0	0	0	0	0	0	0	0	0	0	0	0	0	0.222519	0.0246698	0.732819	4.13318	2.72332	2.42195	0.702662	0	0	0	0	0	0	0
c_000000000230	0	0	0	0	0	0	0	0	0	0	0	0	5.11532	0.243836	0.331937	0	0	0	0	0.0126654	0	0	0	0	0	0	0	0	0	0	0	0	0	0	0	0	0	0.358413	0	0	0	0.123612	0	0	0	0	0	0	0
c_000000000231	0	0	0	0	0	0	0	0	0	0	0	0	0	0	0	0	0	0	0	0	0	47.9328	8.59314	12.3373	3.68096	0.804983	0.301209	0.241331	0.0519951	0.453539	0.146197	0	0.0284185	0	0	0	0	0	0	5.25738	0.806477	0.162732	0	0	0	0	0	0	0
c_000000000232	0.39527	0	0.0493535	1.62028	0	0	0	0	0	0	0	0	0	0	0	0	0	0	0	0	0.484328	0	0	0	0	0	0	0.122528	0.0559085	0.101857	0	0	0	0	0	0	0	0	0	0	0	0	0	0	0	0	0	0	0
c_000000000233	0	0	0	0	0	0	0	0	0	0	0	0	0	0	0	0	0	0	0	0	0	0	0	0	0	0	0	0	2.44004	1.27185	0	0	0	0	0	0	0	0	0	0	0	0	0	0	0	0	0	0	0
c_000000000234	0	0	0	0	0	0	0	0	0	0	0	0	0	0	0	0	0	0	0	0	0	0	0.16246	0	0	0	0	0	0	0	0	0	0	0	0.088778	0.109953	1.06491	1.23991	0.202456	0.174927	0	0.0299663	0	0	0	0	0	0	0
c_000000000235	0	0	0	0	0	0	0	0	0	0	0	0	0	0	0	0	0	0.0774319	0	0	0	0	0	0	0	0	0	0	0	0	0	0	0	0	0	0	0	0	0	0	0	0	0	0	0	0	0	0	0
c_000000000236	0	0	0	0	0	0	0	0	0	0	0	0	0	0	0	0	0.260961	0.0448935	0	0	0	0.516181	0	0	0	0	0	0	0	0	0	0	0.61666	1.86852	3.48855	3.18621	0.227101	0.566773	0.263323	0.515019	0.00256248	0.0104555	0	0	0	0	0	0	0
c_000000000237	0	0	0	0	0	0	0	0.954751	0.505145	0.952291	0.593263	0.239711	2.2692	1.88968	1.35948	1.02438	1.55065	0.793128	0.773895	0.469935	0.644889	0	0	0	0	0	0	0	0	0	0	0.117921	0.2321	0	0.370773	0.256484	0	1.63107	0.380669	1.33274	0.991283	3.97174	0	0	0	0	0	0	0
c_000000000238	0	0	0	0	0	0	0	0	0	0	0	0	0	0	0	0	0	0	0	0	0	0	0.0108405	0	0	0	0	0	0	0	0	0	0	2.43096	1.76145	0.692685	0.435317	0.278567	0	0	0	0	0	0	0	0	0	0	0
c_000000000239	0.390658	0.832293	1.75845	3.89491	0	0.539343	0.60106	0.779484	0.30129	0.806046	0.751376	0.302283	0.463311	1.00539	2.67836	1.98666	0.705373	1.42555	0.82489	0.251068	2.7435	0.646642	0.383203	0.411219	1.25675	1.09805	1.63487	1.34001	0.92997	0.899287	0.951419	0.0527484	0.609438	0.03725	0.0914599	0.531924	0	0.506145	0.577371	1.06186	0.20478	0.694074	0.18422	0.0114005	0.572971	1.13044	0.0455184	0.319546	0.487366
c_000000000240	1.09164	1.39444	2.57404	9.88718	0.646742	0.882485	1.04824	1.87043	0.70218	1.23266	0.924001	0.304616	0.94655	1.48963	4.14021	1.09881	0.800524	1.85132	1.45707	0.596303	3.25779	0.581363	0.342143	0.91298	3.01869	1.63866	1.78309	1.25188	1.27225	0.828554	1.29544	0.085895	1.28676	0.474575	0.356267	0.879988	0.110922	0.618298	1.29038	2.67795	1.92397	4.61173	0.144821	0.0994956	2.49134	0.139539	0.361754	0.428813	0.620002
c_000000000241	0	0	0	0.0968564	0	0	0.011756	0.198926	0.243142	0.0234492	0.936455	0.319729	0.537506	0.144326	0.485701	0.448116	0.277817	0	0	0	0.0305385	0.52363	0.626464	0.288507	0.351592	0.31476	0.0914779	0.0125624	0.389387	0.442663	0.29481	0	0.779025	3.97544	4.00087	1.60513	1.12769	0.931958	0.166346	0.369463	0	0	0	0.475028	0	0	0.100184	0	0
c_000000000242	0	0	0	1.19956	0.498964	0.246653	0.782535	0.529534	0.257706	0.0383557	0.275393	0.317896	0.467314	0.0577459	0.331404	0.335121	0.0199169	0	0	0	0.0528568	1.4639	1.23531	0.247404	0.29136	0.682184	0.243268	0.202653	0.601028	0.804296	0.487686	0	0.236549	0.709932	0.739102	1.78054	0.967164	1.43565	0.48015	0.424774	0.188904	0.0966301	0.00827191	0.0892642	0.0870836	0	0	0.00235084	0
c_000000000243	0	0.810177	0.391734	4.58284	0.33516	0.444045	0.113741	0.119636	0.330411	0	0	0	0	0	0	0	0	0	0	0	0	8.43414	1.94519	1.45405	1.05668	0.909035	0.80991	0.107617	0.803763	0.406592	0.257744	0	0	0	0.0603402	0	0	0	0	0	0	0	0	0	0	0	0.0161554	0.374588	0.0991817
c_000000000244	0	0	0	0	0.0886685	0.0852463	0	0.25473	0.00427503	0.120586	0	1.22756	1.70941	0.567715	2.77921	1.82713	1.33689	0.135383	0.0683344	0.157269	1.48268	1.24995	3.31236	0.0118953	0.0431399	0.0654423	0.0280172	0	0.0365976	0.00227067	0.0652772	0	0.00320316	9.28041	13.1255	8.63473	23.5981	9.97509	1.66864	2.37082	0.505398	0.492271	0.0328228	0.569475	0.18489	0.131819	1.14276	0.343073	0.0427364
c_000000000245	0	0	0	0	0	0	0	0	0	0	0	0	0	0	0	0	0	0	0	0	0	0	0.014921	0	0	0	0	0	0	0	0	0	0.209836	0.303231	0.0850747	0.0923041	0.451095	0.576929	0	0	0	0	0	0	0	0	4.8692	1.33035	0.136278
c_000000000246	0	0	0	0	0	0	0	0	0	0	0	0	0	0	0	0	0	0	0	0	0	0.320299	5.85668	0	0	0	0	0	0	0	0	0	0	4.14035	3.73019	2.31101	32.5839	12.2999	3.68227	2.06167	0.470121	0.263959	0	0	0	0	0	0	0
c_000000000247	0	0	0	0	0	0	0	0	0	0	0	0	0	0	0	0	0	0	0	0	0.0998465	0	0	0	0	0	0	0	0	0	0	0	0	0	0	0	0	0.0282845	0	0	0	0	0	0	0	0.584399	3.03737	1.0134	0.104932
c_000000000248	0	0	0	0	0	0	0	0	0	0	0	0	0	0	0	0	0.196017	0	2.77013	0	0	0	0	0	0	0	0	0	0	0	0	0	0	0	0	0	0	0	0	0	0	0	0	0	0	0	0	0	0
c_000000000249	0	0	0	0	0	0	0	0	0	0	0.0178507	0	0	0	0	0	0	0	0	0	0	2.35745	0.419281	0.0843648	0	0	4.75016	33.9014	13.0029	4.29483	8.21969	0.587581	4.33112	0.947655	0.348656	4.66002	0.500755	0	1.03275	2.47648	1.16662	0.0858916	0	0	0	0	0	0	0
c_000000000250	0	0	0	0	0	1.84902	2.69541	0.850407	0.228357	0.454614	0.366196	0.0385223	0.635891	0.128149	0	0	0	0	0	0	20.8075	0	0	0	0	0	0	0	0	0	0	0	0	0	0	0	0	0	0	0	0	0	0	0	0	0	0	0	0
c_000000000251	0	0	0	0	0	0	0	0	0	0	0	0	0	0	0	0	0	14.7165	0	0	0	0	0	0	0	0	0	0	0	0	0	0	0	0	0	0	0	0	0	0	0	0	0	0	0	0	0	0	0
c_000000000252	0	0	0	0	0	0	0	0	0	0	0	0	0	0	0	0	0	0	0	0	0	0	0	0	0	0	0	0	0	0	0	0	0	0	0	0	0	0	0	0	0	0	0	0	0	0	2.09288	0.152679	0
c_000000000253	0	0	0.0224757	0	0	0	0	0	0	0.207119	0.00397385	19.631	28.1478	0.679082	0.0139186	0.132886	26.4697	10.186	0	0	0.13717	0	0.511166	0.0231098	0	0	0	0	0	0	0	0	0.152232	23.2612	4.71937	0.419386	1.86933	2.94249	0.508268	24.5881	0	0.138222	0	0	0	0	0	0	0
c_000000000254	0	0	0	0	0	0	0	0	0	0	0	0.517668	1.97469	4.09801	3.26166	2.10637	1.60274	2.14473	1.24731	0.545251	0.0903823	0	0	0	0	0	0	0	0	0	0	0	0	0	0	0	0	0	0	0	0	0	0	0	0.0612161	0	0	0	0
c_000000000255	0	0	0	0	0	0	0	0	0	0	0	0	0	0	0	0	0	0	0	0	0.686687	0	0	0	0	0	0	0	0	0	0	0	0	0	0	0	0	0	0	0	0	0	0	0	0	0	0	0.0751051	0
c_000000000256	0	0	0	0	0	0	0	0	0	0	0	0	0	0	0.317616	0	0.214662	0	0	0	0.0108545	1.15055	6.71106	0	0	0	0	0	0	0	0	0	0	1.31007	2.4006	6.94832	37.1233	10.8749	1.42883	2.32236	0.734933	0.507007	0	0	0	0	0	0	0
c_000000000257	0	0	0	0	0	0	0	0	0	0	0	0	0	0	0	0	0	0	0	0	0	0.05479	2.64133	0	0	0	0	0	0	0	0	0	0	1.77166	1.52619	0.981735	12.3975	5.80789	2.00041	1.00591	0.213717	0.109035	0	0	0	0	0	0	0
c_000000000258	0	0	0.000561604	0.156863	0	0	0	0	0	0.11655	0.362399	1.5834	0.817391	0.212687	1.78051	1.6137	2.69994	0.247817	0.000510517	0	1.04852	0.0261745	0.448054	0	0	0	0	0	0	0	0	0	0	0.25229	0.549854	0.668192	2.25506	1.32773	0.053749	0.552947	0	0	0	0	0	0	0	0	0
c_000000000259	0	0	0	0	0	0	0	0	0	0	0	0	0	0	0	0	0	0	0	0	0	0	0	0	0	0	0	0	0	0	0	0	0	0	0	0	0	0	0	0	0	0	0	0	0	0	0	0	0
c_000000000260	0	0	0	0.481437	0	0.0269368	0	0	0	0.0113625	0.272952	0.115649	0.372147	0.112546	4.9479	3.1365	1.58548	0.979111	0.281163	0.0218228	4.604	0.0594325	0	0	0.0017506	0	0.0314952	0.0364474	0	0	0	0	0	0	0	0.005306	0	0	0	0	0	0.182692	0	0	0	0.0381994	0.188509	0.0493461	0
c_000000000261	0.305654	0.5377	1.12102	1.1194	0	0.658773	0.382488	0.668128	0.174032	0.654454	0.565316	0.279885	0.404388	0.634329	1.23046	0.338477	0.466778	0.689395	0.374848	0.119953	0.612272	0.627642	0.258067	0.471816	1.04129	0.854394	1.22044	1.12538	0.957732	0.7741	0.634153	0.141854	0.657849	0	0.0295386	0.514177	0	0.39314	0.494942	0.745941	0.239364	0.481422	0.151594	0.0259476	0.326626	1.05224	0	0.213118	0.231463
c_000000000262	0	0	0	0.0470199	0	0	0	0	0	0	0	0	0	0	0	0	0	0	0	0	0	0	0	0	0	0	0	0	0	0	0	0	0	0	0	0	0	0	0	0	0	0	0	0	0	0.548237	3.93968	1.15836	0.205465
c_000000000263	0	0	0	0	0	0	0	0	0	0	0	1.04583	0.0426513	0	0	0	0	0	0	0	4.06833	0	0	0	0	0	0	0	0	0	0	0	0	0	0.0377345	0	0	0.161609	0	0	0	0	0	0	0	0	0	0	0
c_000000000264	0	0	0	0	0	0	0	0	0	0	0	0	0	0	0	0	0	0	0	0	0	0	0	0	0	0	0	0	0	0	0	0	0	0	0	0	0	0	0	0	0	0	0	0	0	0	0	0	0
c_000000000265	0.210084	0.192196	0.375924	1.42386	0	0.134587	0.193974	0.238736	0	0.296197	0.296046	0.0116647	0.261316	0.365618	1.17906	0.372057	0.220509	0.658602	0.149932	0.10456	0.519103	0.343594	0.170616	0.285352	0.642808	0.590172	0.658725	0.823733	0.338334	0.449898	0.55158	0.0762744	0.398477	0	0	0.469301	0	0.105227	0.389548	0.461303	0.0192797	0.231552	0.24156	0	0.535535	0.535864	0.0163647	0.298796	0.236566
c_000000000266	0	0	0	0	0	0	0	0	0	0	0	0	0	0	0	0	0.276987	1.2696	1.91378	2.65537	4.47479	0	0	0	0	0	0	0	0	0	0	0	0	0	0	0	0	0	0	0	0	0	0	0	0	0	0	0	0
c_000000000267	0	0	0	0	0	0	0	0	0	0	0	0	0	0	0	0	0	0	0	0	0	42.337	7.16925	10.8686	3.38887	0.71192	0.25376	0.389139	0.0469835	0.417043	0.137465	0	0	0	0	0	0	0	0	4.60327	0.805725	0.153847	0	0	0	0	0	0	0
c_000000000268	0	0	0	0	0	0	0	0	0	0	0	0	0	0	0	0	0	0	0	0	5.86887	0	0	0	0	0	0	0	0	0	0	0	0	0	0	0	0	0	0	0	0	0	0	0	0	0	0	0	0
c_000000000269	0	0	0	0	0	0	0	0	0	0	0	0	0	0	0	0	0	0	0	0	0	0.00910601	0	0	0	0	0	0	0	0	0	0	0	2.41205	1.74808	0.733562	0.235049	0.62415	0.0142227	0.0198767	0	0	0	0	0	0	0	0	0
c_000000000270	0	0	0	0	0	0	0	0	0	0	0	0	0	0	0	0	0	0	0	0	0	1.5678	28.3951	5.4148	2.84241	0.221901	0.518679	0.591246	0.302232	0.145369	0.0671843	0	0.0186301	0	0	0	0	0	0	0	0	0	0	0	0	0	0	0	0
c_000000000271	0	0	0	0	0	0	0	0	0	0	2.13057	0.512227	0.590946	0.209256	0	0	1.58847	1.95291	0.515402	0.177529	0	0	0	0	0.0193339	0	0	0	0	0	0	0	0	0	0	0	0	0	8.33337	0.16568	0	0	0	0	0	0	0	0	0
c_000000000272	0.0685842	0.226582	0.861416	2.12846	0.0428408	0.234274	0.373876	0.236569	0.204698	0.347676	0.261681	0.000794944	0.326257	0.840991	1.67528	0.199791	0.385783	0.772387	0.331827	0.20703	0.806293	0.143586	0.124748	0.0851254	0.737557	0.395842	0.572792	0.435702	0.473079	0.281451	0.372078	0	0.143786	0.0427377	0	0.284405	0	0.166745	0.243492	0.329448	0.100879	0.264101	0	0.00646851	0.406544	0.0717626	0	0.106195	0.194858
c_000000000273	0	0	0	0	0	0	0	0	0	0	0	0	0	0	1.86984	2.29202	0.156824	0.147781	0.056947	0	0.960702	0	0	0	0	0	0	0	0	0	0	0	0	0	0	0	0	0	0	0	0	0	0	0	0	0	5.4948	2.24535	0.349448
c_000000000274	0	0	1.11999	149.566	2.06673	1.15967	0.710166	1.95345	0	0.120758	0.158133	0	0.086905	0.159754	0.189615	0	0.00254912	0.0034374	0	0	0.0550083	0	0	0	0	0.227035	0	0	0	0	0	0	0	0	0	0	0	0	0	0	0	0	0	0	0	0.62227	0.095844	4.94958	1.23649
c_000000000275	0	0	0	0	0	0	0	0	0	0	0	0	0	0	0	0	0	0	0	0	1.49576	0	0	0	0	0	0	0	0	0	0	0	0	0	0	0	0	0	0	0	0	0	0	0	0	0	0	0	0
c_000000000276	0	0.451332	0.486558	4.6971	0.836457	1.26271	1.75246	1.09733	1.24063	0.346866	0	0.191602	0	0.14087	0.255964	0	0	0.0326193	0.00383508	0	0	3.48829	1.11637	0.890927	0.454863	0.263573	0.236989	0.173395	0.0127492	0	0.0910363	0	0	0	0	0.0152677	0	0	0	0.0121724	0	0	0.0531874	0.109019	0.293649	0.0178029	0	0.0683298	0.0786876
c_000000000277	0.709366	0.928519	2.59829	5.8976	0.270228	1.10643	0.864603	1.20101	1.12498	1.60189	1.03277	0.548565	1.02323	1.93875	5.30956	2.91311	1.31143	3.17808	1.37452	0.784831	7.91992	1.01357	0.524126	0.77201	2.55253	2.27516	3.27449	2.81107	1.9493	1.88912	2.14789	0.263361	1.70133	0.0803721	0.114002	1.29634	0.0704953	1.16017	1.48911	1.90552	0.657621	1.40624	0.415395	0.0447471	1.03714	3.52643	0.0681694	0.522211	0.498206
c_000000000278	0	0	5.62198	0.997064	0	0	0	0	0	0	0	0	0	0	0	0	0	0	0	0	0	0	0	0	0	0	0	0	0	0	0	0	0	0	0	0	0	0	0	0	0	0	0	0	0	0	0	0	0
c_000000000279	0.326339	0.567892	1.29015	2.60816	0	0.490955	0.500408	0.590557	0.188481	0.560611	0.363211	0.231328	0.441971	0.94344	2.10082	0.773479	0.493766	0.90997	0.585624	0.205099	0.579788	0.378736	0.142262	0.189928	0.723532	0.458448	0.83828	0.766923	0.508056	0.543088	0.600159	0	0.48739	0	0.109921	0.478039	0	0.214334	0.409598	0.464248	0.205182	0.36459	0.133292	0.0400529	0.510584	0.0142646	0.0147085	0.279406	0.295798
c_000000000280	0	0	0	0	0	0	0	0	0	0	0.231668	1.36329	1.04485	0.00995212	0	0	0.0800246	0	0	0	0.815723	0	0	0	0	0	0	0	0	0	0	0	0	0.19408	0.35268	0.0115573	0.0195885	1.28691	0	1.55263	0	0	0	0	0	0	0	0	0
c_000000000281	0	0	0	0	0	0	0	0	0	0	0	0	0	0	0	0	0	0	0	0	0	0	0	0	0	0	0	0	0	0	0	0	0	0	0	0	0	0	0	0	0	0	0	0	0	0	6.016	0.0846897	0
c_000000000282	0.0900478	0.323326	0.69244	2.16492	0	0.523414	0.321655	0.400067	0.0149712	0.300502	0.0861305	0	0.105249	0.23652	0.772896	0.189401	0.0624096	0.136367	0.110016	0	0.39786	25.6708	30.6033	10.919	12.9238	11.48	9.73887	7.82358	5.95313	5.42416	5.32231	0.88308	4.54207	0.794601	0.988148	3.64228	0.537287	2.38774	2.97535	4.5985	1.4343	2.62094	0.430946	0.0812533	0.629109	1.40024	0.0421016	0.188839	0.317223
c_000000000283	0	0	0	11.2083	0	0	0	0	0	0	0	0	0.240828	0	0	0	0	0	0	0	0	0.042444	0	0	0	0	0	0	0	0	0.0717265	0.177341	0.390141	4.30835	3.4092	0.703776	0	0	0	0	0	0	0.179714	0.123314	0.266502	0.788356	4.67228	1.12318	0.0237753
c_000000000284	0.207047	0.395987	1.00892	1.02005	0	0.128193	0.211932	0.288158	0.16847	0.276955	0.362946	0	0.260377	0.51048	0.959747	0.0399426	0.294816	0.71078	0.320705	0.251966	0.51087	0.163279	0.215977	0.241478	0.678322	0.593259	0.768322	0.899607	0.587977	0.557764	0.675037	0	0.699961	0.0188335	0.123807	0.387037	0.0875904	0.214864	0.278295	0.888046	0.184108	0.396089	0.0113362	0	0.475284	0	0	0.235856	0.1982
c_000000000285	0	0	0	0	0	0	0	0	0	0	0	0	0	0	0	0	0	0	0	0	0	0	0	0	0	0	0	0	0	0	0	0	0	0	0	0	0	0	0	0	0	0	0	0	0	0	2.10137	0	0
c_000000000286	0.797367	2.48478	3.17623	4.79485	0.320506	1.72143	1.88563	1.93734	0.805659	1.20505	0.896493	0.624069	0.977135	1.57507	2.70974	0.787673	0.992257	2.02416	1.3034	0.672294	2.54229	0.718573	0.511263	1.0661	2.64038	2.35091	4.44833	2.03257	2.02441	2.38239	1.51827	0.269807	2.38406	0.636177	0.455272	1.43633	0.455349	1.06132	1.28575	2.74723	1.31043	2.53655	0.830716	1.30367	5.35297	5.62904	1.47426	2.08604	3.52015
c_000000000287	0.232538	0.809615	0.721924	0.666454	0	0.575147	0.243298	0.212212	0.106029	0.0798291	0.0872094	0.0293509	0.307637	0.473249	0.700692	0.0053827	0.12709	0.427103	0.29881	0.335341	0.338102	0.31606	0.177447	0.176892	0.732521	0.288348	0.550578	0.571769	0.362653	0.553683	0.685754	0	0.524169	0.0836885	0.0810099	0.319473	0.0697327	0.293687	0.581346	1.01415	0.361079	0.489114	0.00527165	0.0125816	0.161347	0.657428	0.067546	0.187936	0.437159
c_000000000288	0.141144	0.682175	0.45645	5.40892	0.301902	1.22074	1.49287	1.40726	1.20833	0.553361	0.10749	0.0601191	0.0428557	0.13973	0.409193	0	0.0165908	0.160827	0	0	0.00773047	3.57761	1.27346	1.28528	0.699488	0.24275	0.316144	0.137759	0.213796	0.000480506	0.1416	0	0	0	0	0.0267862	0	0	0	0	0	0	0.00545787	0.0263666	0.261479	0	0	0.0167534	0.00468464
c_000000000289	0	0	0	0	0	0	0	0	0	0	0.42044	0.398676	0.184409	0	0.0552894	0	0.0449486	0	0	0	0	0.0732644	0	0	0	0	0	0	0	0	0	0	0	2.74827	1.66927	0.631076	0.244212	0.67478	0.068184	0.053017	0	0	0	0	0	0	0	0	0
c_000000000290	0.0568302	0.173526	0.620563	5.71751	2.85324	0.975602	1.54762	1.13151	0.984304	0.381441	1.84354	1.92323	1.89506	1.06037	2.85403	2.67242	1.54575	1.30733	0.0900891	0.145	10.2111	0.211546	0.292144	0	0	0	0	0	0.169831	0.604443	0.292602	0	0.280334	0.398876	0.746385	1.12436	0.835975	0.982939	0.181442	1.11584	0.128577	0.42866	0.129162	0.752467	0.160921	0.84315	3.88293	1.64692	0.367505
c_000000000291	0	0	0	0	0	0	0	0	0	0	0	0	0	0	0.134914	0.00632352	0.580816	3.11216	4.17229	4.99344	9.78903	0	0	0	0	0	0	0	0	0	0	0	0	0	0	0	0	0	0	0	0	0	0	0	0	0	0	0	0
c_000000000292	0	0	0	0	0	0	0	0	0	0	0	7.59452	1.52968	0.126662	0.0673102	0	0	0	0	0	0.0116252	0	0	0	0	0	0	0	0	0	0	0	0	0	0	0.0385036	0.712967	2.40922	0	2.86326	0	0.178224	0	0	0	0	0	0	0
c_000000000293	0.0482429	0	0	0	0	0.0601466	0.39763	0.2683	0.24109	0.57525	0.099015	0.210248	0.0971047	0.031829	0.122441	0	0.0142944	0.0163569	0.00511438	0	0.0111336	0.21052	0.564211	0.353316	0.502811	0.693069	0.354211	0.375725	1.72433	1.08647	0.514976	0.00633257	0.18495	0.277849	0.13854	0.363808	0	0.138014	0.048799	0.096621	0	0	0	0	0	0	0	0	0
c_000000000294	0	0	0	0	0	0	0	0	0	0	21.6127	0	0	0	0	0	0	0	0	0	0	0.0158723	0.51851	0	0	0	0	0	0	0	0	0	0	0	1.27155	0.577995	2.06121	0.0788943	0	0	0	0.00742982	0	0	0	0	0	0	0
c_000000000295	0.755728	0.687165	1.66897	2.51177	0.197432	0.76474	0.773206	1.04422	1.37083	1.38962	0.948435	0.504873	0.990588	1.58089	2.46543	1.54195	0.930103	1.22429	1.10795	0.551431	5.8778	0.829858	0.361669	0.388403	1.34897	1.2447	2.20079	2.44896	1.58429	1.44873	1.77575	0.156407	1.13833	0.0215772	0.0147141	0.740763	0.0544716	0.770282	1.2261	1.44023	0.461668	0.717426	0.234007	0.0517816	0.776091	2.89138	0.0340092	0.364203	0.368316
c_000000000296	0	0	7.01503	52.3537	0.695319	0.107188	0	0	0	0	0	0.0850815	0	0	0	0	0.00905434	0	0	0	0	0	0	0	0	0	0	0	0	0	0	0	0	0	0	0	0	0	0	0	0	0	0	0	0	0	0	0	0
c_000000000297	0	0	0	0	0	0	0	0	0	0	0	0	0	0	0.853229	1.35644	1.0889	25.9682	0.0798684	0.0998575	0.0710178	0	0	0	0	0	0	0	0	0	0	0	0	0	0	0	0	0	0	0	0	0	0	0	0	0	0	0	0
c_000000000298	0	0	0	0	0	0	0	0	0	0	0	0	0	0	1.81208	3.29832	11.4783	11.4385	0.174677	0.102923	0.217197	0	0	0	0	0	0	0	0	0	0	0	0	0	0	0	0	0	0	0	0	0	0	0	0	0	0	0	0
c_000000000299	0	0	0	0	0	0	0	0	0	0	0	0	0	0	0	0	0	0	0	0	0	0	0	19.274	181.068	3.22914	1.23773	0.705723	0.146164	0.392932	0.225601	0	0.148296	0	0	0	0	0	0	0	0	0	0	0	0	0	0	0	0
c_000000000300	0	0	0	0	0	0	0	0	0	0	0	0	0	0	0	0	0	0	0	0	0	0	0	0	0	0	0	0	0	0.0413796	0.151456	0	0	0	0	0	0	0	0	0	0	0	0	0	0	0	0.752816	3.03765	0
c_000000000301	0	0	0	0	0	0	0	0	0	0	0	0	0	0	0	0	0	0	0	0	0	2.70618	6.29126	5.1498	17.3289	5.66379	5.98004	2.76443	2.71842	0.768799	0.259379	0	1.44413	0.265327	0.608239	1.22335	1.38654	4.03849	7.86157	7.6659	0.800478	0.0508034	0	0	0	0	0	0	0
c_000000000302	0	0	0.183063	0.415805	0	0	0	0	0	0.102988	0	0	0.331301	0.181161	0.218611	0	0	0.0298808	0.00679481	0	0	0.00852341	0	0	0.0478668	0.0579507	0.143012	0.0877742	0.0775955	0.0410661	0.0678203	0	0.0587923	0	11.897	0.202004	0.0722677	0.0581868	0.0805351	0.131687	0	0.144328	0	0	0	0	0	0	0
c_000000000303	0	0	0	0	0	0	0	0	0.208808	0	0.0203364	2.82863	0.170652	0.172153	0.941387	2.93093	4.78544	0.906604	0	0	0.0369267	0	0	0	0	0	0	0	0	0	0	0	0	0	0	0	0	0	0	0	0	0	0	0	0	0	0	0	0
c_000000000304	0.850793	0.507916	0.803155	2.05315	0	0.39221	0.486035	0.378431	0.208996	0.0199053	0	0	0	0	0.886705	0.36137	0.266966	0.740055	0.164921	0.0208438	0.923663	3.40266	1.09393	0.873158	1.31153	1.52167	1.11389	0.661265	1.72404	0.892285	0.556474	0	0.0868288	0	0	0.0919703	0	0.0886067	0.0455527	0.144483	0	0	0.579835	0.517051	0.644367	0.601592	0.438809	0.612794	0.345065
c_000000000305	0	0	0	0	0	0	0	0	0	0	0	0	0	0	0	0	0.21475	2.85169	2.49998	1.79483	3.62977	0	0	0	0	0	0	0	0	0	0	0	0	0	0	0	0	0	0	0	0	0	0	0	0	0	0	0	0
c_000000000306	0	0	0	0	0	0	0	0	0	0	0	0	0	0	0	0	0	0	0	0	0	0.240996	5.58979	2.30053	3.43129	0.140112	0.0308509	0	0	0	0	0	0	0	0	0	0	0	0	0	0	0	0	0	0	0	0	0	0
c_000000000307	0	0	0	0	0	0	0	0	0	0	0	0	0	0	0	0	0	0	0	0	0	0	0	0	0	0	0	0	0	1.00133	12.4605	1.87582	9.51842	0.817428	0.236179	0.118255	0	0	0	0	0	0	0	0	0	0	0	0	0
c_000000000308	0	0	0	0	0	0	0.202792	0.197703	0	2.84873	1.77866	2.24456	3.43106	2.30387	0.795215	0.0691013	0.142795	0.095332	0.0135499	0	0	0	0	0	0	0	0	0	0	0	0	0	0	0	0	0	0	0	0	0	0	0	0	0	0	0	0	0	0
c_000000000309	1.85212	0.822319	11.3896	8.66457	0	0	0	0	0	0	0	0	0	0	0	0	0	0	0	0.426138	0	0	0	0	0	0	0	0	0	0	0	0	0	0	0	0	0	0	0	0	0	0	0	0	0	0	0	0	0
c_000000000310	0	0	0	0	0	0	0	0	0	0	0	0	0	0	0	0	0	0	0	0	0	5.81384	0.369423	4.8694	0.385508	0.632726	0.000800303	0	0	0.03926	0.023012	0.0469732	0.952434	0	0	0	0	0	0	0.0729363	1.26218	0.120801	0	0	0	0	0	0	0
c_000000000311	0	0	0	0	0	0	0	0	0	0	0	0	0	0	0	0	0	0	0	0	0	1.56947	1.35666	0.895696	1.8421	0.0703249	0.261153	0.276547	0.597527	0.091319	0.0440868	0	0.802515	0.110994	0.471532	1.36406	2.24963	3.08781	4.11867	2.77088	0.152046	0	0	0	0	0	0	0	0
c_000000000312	0	0	0	0	0.692237	5.74551	5.38765	5.57781	2.18068	2.94399	2.73245	1.11997	1.06751	1.95461	3.23994	1.47519	0.908448	1.37667	0.591735	0.331389	0.632365	0	0	0	0	0	0	0	0	0	0	0	0	0	0	0	0	0	0	0	0	0	0	0	0	0	0	0	0
c_000000000313	0	0	0	0	0	0	0	0	0	0	0	0	0	0	0	0	0	0	0	0	0	12.9376	1.26161	1.69529	0.18451	0.215776	0	0	0	0.392606	0	0	0	0	0	0	0	0	0.410448	0.399822	0.475834	0.881852	0	0	0	0	0	0	0
c_000000000314	0	0	0	0	0	0	0	0	0	0	0	0	0	0	0	0	0	0	0	0	0	0.0678668	0.0749281	0.0974349	4.55944	19.7888	2.72902	1.23749	0.558419	0.458631	0.111512	0	0.115686	0	0	0	0	0	0	0	0	0	0	0	0	0	0	0	0
c_000000000315	0	0	0	0	0	0	0	0	0	0	0	0	0	0	0	0	0	0	0	0	0	0	0	0	1.7796	14.4269	0.152627	0	0	0	0	0	0	0	0	0	0	0	0	0	0	0	0	0	0	0	0	0	0
c_000000000316	0	0	0	0	0	0	0	0	0	0	0	0	0	0	0	0	0	0	0	0	0	0.678132	0.424727	0	0	0	110.089	696.65	84.9125	4.51386	29.1449	1.52079	7.62621	4.58309	0.66348	4.86556	2.18925	6.42645	24.3384	15.7615	5.96314	0.337864	0	0	0	0	0	0	0
c_000000000317	0	0	0	0	0	0	0	0	0	0	0	0	0	0	0	0	0	0	0	0	0	0.613338	10.7948	0	0	0	0	0	0	0	0	0	0	3.46417	2.40548	4.7004	58.2434	22.3435	7.40735	4.50672	1.08799	0.67775	0	0	0	0	0	0	0
c_000000000318	0	0	0	0	0	0	0	0	0	0	0	0	0	0	0	0	0	0	0	0	4.34351	0	0	0	0	0	0	0	0	0	0	0	0	0	0	0	0	0	0	0	0	0	0	0	0	0	0	0	0
c_000000000319	0	0	0	0	0	0	0	0	0	0	0	0	0	0	0	0	0	0	0	0	0	0	0	0	0	0	0	0	0	0	0	0	0	0	0	0.000374571	0.157555	1.08396	7.16519	1.24866	0.610004	1.10741	0	0	0	0	0	0	0
c_000000000320	9.51626	5.9465	20.6296	829.1	7.9662	2.68364	2.69412	0.443952	0.0415733	0.442829	0.226203	0.133091	0.223199	0.138826	0.808796	0	0	0	0	0	0	0	0	0	0	0	0	0	0	0	0	0	0	0	0	0	0	0	0	0	0	0	0	0	0	0	0	0	0
c_000000000321	0	0	0	0	0	0	0	0	0	0	0	0	0	0	0	0	0	0	0	0	0	0.125549	0.149712	0	0	0	0	0	0	0	0	0	0	3.79298	3.3521	1.05514	1.02113	0.604324	0.0771876	0.09434	0	0	0	0	0	0	0	0	0
c_000000000322	0	0	0	0	0	0	0	0	0	0	0	0	0	0	0	0	0.295606	0.677168	3.00468	0	0	0	0	0	0	0	0	0	0	0	0	0	0	0	0	0	0	0	0	0	0	0	0	0	0	0	0	0	0
c_000000000323	0	0	0	0	0	0	0	0	0	0	0	0	0	0	0	30.3685	0	0	0	0	0	0	0	0	0	0	0	0	0	0	0	0	0	0	0	0	0	0	0	0	0	0	0	0	0	0	0	0	0
c_000000000324	0	0	0	0	0	0	0	0	0	0	0	0	0	0	0	0	0.183763	7.27271	0.632239	0.0312336	0	0	0	0	0	0	0	0	0	0	0	0	0	0	0	0	0	0	0	0	0	0	0	0	0	0	0	0	0
c_000000000325	0	0	0.111076	7.33807	0.0357982	0	0	0	0	0	0	0	0	0	0	0	0	0	0	0	0	0	0	0	0	0	0	0	0	0	0	0	0	0	0	0	0	0	0	0	0	0	0	0	0	0	0	0	0
c_000000000326	0	0	0	0	0	0	0	0	0	0	0	0	0	0	0	0	0	0	0	0	11.2415	0	0	0	0	0	0	0	0	0	0	0	0	0	0	0	0	0	0	0	0	0	0	0	0	0	0	0	0
c_000000000327	0	0	0	0	0	0	0	0	0	0	0	0	0	0	0	0	0	0	0	0	0	3.14913	0.0548136	0.83719	0.901255	1.10091	0.815574	2.32539	0.0874396	13.8693	6.24683	0	3.64745	2.27443	1.87613	0.21128	0	0	0.0891515	0.429723	0.0900303	0	0	0	0	0	0	0	0
c_000000000328	0	0	0	0	0	0	0	0	0	0	0	0	0	0	0	0	0	0	0	0	0	0.733458	1.00736	0	0	0	0	0	0	0	0	0	0.108945	20.6514	13.876	5.54853	6.12595	2.46898	0.474073	0.454286	0	0	0	0	0	0	0	0	0
c_000000000329	0.0252289	0.0874813	0.432956	0	0	0.371029	0.116425	0.378688	2.08644	1.51314	1.91763	0.0915076	0.0779575	0.278562	0.500289	0.47028	0.177165	0.0191326	0.17189	0	0	0.177397	0	0.661309	0	0.0826594	0.566283	0.0256821	0.267915	0	0	0	0	0	0.0642677	0.0303378	0	0	0.0611801	0	0	0	0	0.0458265	0.110739	0	0	0.276479	0.264971
c_000000000330	0	0	0	0	0	0	0	0	0	0	0	0	0	0	0.00295031	0.0888717	0.719875	14.6802	0	0	0	0	0	0	0	0	0	0	0	0	0	0	0	0	0	0	0	0	0	0	0	0	0	0	0	0	0	0	0
c_000000000331	0	0	0	0	0	0	0	0	0	0	0	0	0	0	0	0	0	0	0	0	0	8.29761	8.9723	3.21563	2.401	1.0471	0.582553	0.455717	0.290304	0.101019	0	0	0	0	0	0.107853	0	0	0	0.207652	1.51529	3.41894	0	0	0	0	0	0	0
c_000000000332	0	0	0	0	0	0	0	0	0	0	0	0	0	0	0	0	0	0	0	0	0	1.12248	0.212722	0.208167	0.324372	0	0	0.0321088	0	0	0	0	0	0	0.530978	4.43102	0.957141	0.124019	0.0758058	0.542941	0	0	0	0	0	0	0	0	0
c_000000000333	0	0.50629	7.80761	71.4856	2.34692	0.744453	0.967805	0.0632519	0	0.138432	0.161863	0	0.0170293	0	0	0	0	0	0	0	0	0	0	0	0	0	0	0	0	0	0	0	0	0	0	0	0	0	0	0	0	0	0	0	0	0	0	0	0
c_000000000334	0	0	0	0.112147	0	0.207358	0	0.108807	0	0.206854	0.506909	0.89369	0.409126	0	2.34159	0.325591	1.56184	1.10444	0.35146	0	2.74709	0	0	0	0	0	0	0	0	0	0	0	0	0	0	0	0	0	0	0	0	0	0	0	0	0.156629	0	0	0
c_000000000335	0	0	0	0	0	0	0	0	0	0	0	0	0	0	0	0	0	0	0	0	8.66272	0	0	0	0	0	0	0	0	0	0	0	0	0	0	0	0	0	0	0	0	0	0	0	0	0	0	0	0
c_000000000336	0	0	0	0	0	0	0	0	0	0	0	0.13319	0.160519	0	0.521766	0.543976	0.553016	0.180123	0	0	0.655714	0.211954	0.0230383	0	0	0	0	0	0	0	0	0	1.28264	3.07941	4.11766	1.58159	0.727069	0.610385	0.213453	1.50645	0	0.529884	0	0	0	0	0.881106	0.102071	0
c_000000000337	0	0	0.176036	0.581282	0	0	0	0.0798053	0	0.110452	0	0	0	0.161687	0.811024	0.132761	0	0.220233	0.0722475	0	0.0973335	1.75501	0.244867	0	0.0281308	0.0869668	0.224228	0.184656	0.155593	0.0667371	0.169314	0	0.149367	0	3.08456	9.50088	1.14447	3.83179	0.348109	0.223095	0	0.13522	0	0	0	0.266158	0	0	0.0318194
c_000000000338	0	0	0	0	0	0	0	0	0	0	1.35413	6.7298	4.41502	0.502678	4.8985	2.96988	1.62433	1.27845	0.509366	0.0730863	0.255164	0	0	0	0	0	0	0	0	0	0	0	0	0	0	0	0	0	0	0	0	0	0	0	0	0	0	0	0
c_000000000339	0	0	0	0	0	0	0	0	0	0	0	0	0	0	0	0	0	0	0	0	0	0	0	0	0	0	0	0	0	0	0	0	0	0	0	0	0	0	0	0	0	0	0	0	0	19.4558	5.79017	1.92592	0.594881
c_000000000340	0	0	0.615772	13.1982	2.16737	4.72041	3.07255	3.32075	1.25148	3.24818	3.84051	0.964549	1.36312	3.12466	7.12887	2.9205	1.92154	4.02869	1.96461	1.2792	2.06117	0	0	0	3.01919	3.10103	4.56451	2.28252	1.31989	0.897839	0.878895	0.0882548	0.787657	0.13639	0.266095	0.476426	0	0.348146	0.222654	0.72178	0.202472	0.668586	0	0	0	0	0	0.708741	1.59749
c_000000000341	0	0	1.74744	2.47543	1.77675	6.1102	2.79555	0.624262	0.1625	0.0328493	0	0	0	0	0	0	0	0	0	0	0	0	0	0	0	0	0	0	0	0	0	0	0	0	0	0	0	0	0	0	0	0	0	0	0	0	0	0	0
c_000000000342	0.363783	0.777469	5.07905	339.943	98.4149	44.5412	44.8049	7.04469	0.584772	2.24602	1.16749	0.964742	0.904199	0.618641	0.294361	0	0.0847493	0.0720631	0.0261314	0.00883082	0	0	0	0	0	0	0	0	0	0	0	0	0	0	0	0	0	0	0	0	0	0	0	0	0	0	0	0	0
c_000000000343	0	0	0	0	0	0	0	0	0	0	0	0	0	0	0	0	0	0	0	0	0	0	0	0	0	0	0	0	0	0	0	0	0	0	0	0	0	0	0	0	0	0	0	0	0	0	0	0	0
c_000000000344	1.18755	1.37939	2.58743	4.83151	0.172335	1.15189	0.939258	1.26068	0.514318	1.25166	0.969265	0.627106	1.03707	1.60362	3.84609	1.65157	1.01338	1.90522	1.12022	0.580166	1.76353	1.16615	0.670174	1.03225	2.0875	1.49174	1.98504	2.09708	1.49252	1.48569	1.75885	0.0784786	1.21863	0.311923	0.412435	1.73736	0.234617	0.798216	1.21081	1.70925	0.522873	1.13666	0.478932	0.454552	1.62768	2.11246	0.329757	1.09098	1.48802
c_000000000345	3.18868	0.70633	7.1344	101.952	1.52645	1.44955	1.88377	0.368597	0.0750501	2.19836	0.387314	0.0070207	0.133253	0.065442	0.022228	0	0	0	0	0	0	0	0	0	0	0	0	0	0	0	0	0	0	0	0	0	0	0	0	0	0	0	0	0	0	0	0	0	0
c_000000000346	0	0	0	0	0	0	0	0	0	0	0	0	0	0	0	0	0	0	0	0	0	0	0	0	0	0	0	0	0	0	0	0	0	0	0	0	0	0	4.67288	3.54272	2.64021	1.28343	0	0	0	0	0	0	0
c_000000000347	0	13.5673	0.134574	0	0	0	0	0	0	0	0	0	0	0	0	0	0	0	0	0	0	0	0	0	0	0	0	0	0	0	0	0	0	0	0	0	0	0	0	0	0	0	0	0	0	0	0	0	0
c_000000000348	0	0	0	0	0	0	0	0	0	0	0	0	0	0	0	0	0	0	0	0	0	0	0	0	0.24823	0.76761	5.02826	1.1528	29.395	0.00227423	0	0	0	0	0	0	0	0	0	0	0	0	0	0	0	0	0	0	0
c_000000000349	0	0	0	0	0	0	0	0	0	0	0	0	0	0	0	0	0	0	0	0	0	0	0	0	0	0	0	0	0	0	0	0	0	0	0	0	0	0	0	0	0	0	0	0	0	0	0	0	0
c_000000000350	0	0	0	0	0	0	0	0	0	0	0	0	0	0	0	0	0	0	0	0	4.66046	0	0	0	0	0	0	0	0	0	0	0	0	0	0	0	0	0	0	0	0	0.166369	0	0	0	0	0	0	0
c_000000000351	0	0	0	0	0	0	0	0	0	0	0	0	0	0	0	0	0	0	0	0	0	0	0	0	0	0	0	0	0	0	0	0	0	0	0	0	0	0	0	0	0	0	0	0	0	0	0	0	0
c_000000000352	0	0	0	0	0	0	0	0	0	0	0	0	0	0	0	0	0	0	0	0	0	0	0	0	0	0	0	0	0	0	0	0	0	0	0	0	0	0	0	0	0	0	0	0	0	0	0	1.04774	3.74403
c_000000000353	0	0	0	0	0	0	0	0	0	0	0	0	0	0	0	0	0	0	0	0	0	5.03557	0.307674	0.121527	0.0621977	0.0768303	0	0.050821	0.0133743	0	0.0264445	0	0	0	0	0	0	0	0	0.755623	3.45757	0.404191	0	0	0	0	0	0	0
c_000000000354	0	0	0	0	0	0	0	0	0	0	0	0	0	0	0	0	0	0	0	0	0	0.0048614	0	0	0	0	0	0	0	0	0	0	0	0	0	0.314053	0.2338	0.446734	7.70807	6.20821	1.74492	0.490686	0	0	0	0	0	0	0
c_000000000355	0	0	0	0	0	0	0	0	0	0	0	0.0473303	0	0.131196	0.413007	0	0	0.0626223	0	0	16.0723	0	0	0	0	0	0	0	0	0	0	0	0	0	0	0	0	0	0	0	0	0	0	0	0	0	0	0	0
c_000000000356	0	0	0	0	0	0	0	0	0	0	0	0	0	0	0	0	0	0	0	0	0	0	0	0	0	0	0	0	0	0	0	0	0	0	0	0	0	0	6.80569	1.1562	2.70945	0	0	0	0	0	0	0	0
c_000000000357	0	0.0974748	0.324148	8.17966	0	0.0164083	0.0576183	0.0556237	0	0.0519326	0.0228164	0	0.0081472	0.128095	0.363425	0	0.162453	0.179547	0.155957	0	0.358456	0.132264	0	0	0.236705	0.30793	0.491426	0.191738	0.213321	0.178292	0.139679	0	0	0	0	0.0873844	0	0.487001	0.079062	0.136391	0	0.0866045	0.0400397	0	1.14406	0.244415	0.015373	0.0161207	0.0995571
c_000000000358	0	0	0	0	0	0	0	0	0	0	0	0	0	0	0	0	0	0	0	0	3.94277	0	0	0	0	0	0	0	0	0	0	0	0	0	0	0	0	0	0	0	0	0.316428	0.00190137	0	0.173368	0.275566	0	0.0668491	0.0465075
c_000000000359	0	0	0	0	0	0	0	0	0	0	0	0	0	0	0	0	0	0	0	0	0	0	0	0	0	0	0	0	0	0	0	0	0	0	0	0	0	0	0	0	0	0	0	0	0	0	1.42517	4.86943	0.343267
c_000000000360	0.106031	0.453494	1.02811	2.3418	0	0.565131	0.28048	0.573548	0.489728	0.748933	0.502022	0.160944	0.40697	0.836224	2.29287	0.798093	0.600816	1.59518	0.675924	0.377044	1.8383	0.251635	0.136633	0.211326	0.868961	0.871052	1.28624	1.32003	0.846417	0.982429	1.02345	0.0965813	0.736725	0.0664386	0.110147	0.399728	0.0174767	0.486331	0.563792	0.993954	0.348524	0.757713	0.0844314	0	0.438589	1.56616	0.0435819	0.22305	0.332962
c_000000000361	0	0	0.321248	7.95308	2.07672	3.12793	0.600541	0.214434	0.00736185	0	1.45237	6.35379	3.71678	0.163851	4.20765	5.12901	0.459785	0.187749	0	0.181922	0.128599	0	0	0	0	0	0	0	0	0	0	0	0	0	0	0	0	0	0	0	0	0	0	0	0	0	0	0	0
c_000000000362	0.657118	1.05056	2.61364	6.55457	0.267988	1.14838	1.06996	1.34136	1.10378	1.61377	1.1708	0.605707	0.993104	1.97603	5.53911	3.48709	1.16936	3.34578	1.45742	0.744287	6.74044	1.20327	0.663335	0.665825	2.29104	2.45785	3.2981	2.97867	1.9886	1.92982	2.08774	0.277547	1.52137	0.123001	0.172726	1.36722	0.143018	1.11615	1.50302	2.06729	0.642873	1.34479	0.443074	0.0626983	1.1323	3.91084	0.0705026	0.552871	0.627385
c_000000000363	0	0	0	0	0	0	0	0	0	0	0	0	0	0	0	0	0	0	0	0	6.09252	0	0	0	0	0	0	0	0	0	0	0	0	0	0	0	0	0	0	0	0	0	0	0	0	0	0	0	0
c_000000000364	0	0	0	0	0	0	0	0	0	0	0	0	0	0	0	0	0	0	0	0	0	0	0	0	0	0	0	0	0	0	0	0	0	0	0	0	0	0	0	0	0	0	0	0.0350192	0	0	0	0	0
c_000000000365	0	0	0	0	0	0	0	0	0	0	0	0	0	0	0	0	0.547211	1.99706	3.12928	3.91174	6.99275	0	0	0	0	0	0	0	0	0	0	0	0	0	0	0	0	0	0	0	0	0	0	0	0	0	0	0	0
c_000000000366	0	0	0	0	0	0	0	0	0	0	0.805593	4.78326	1.542	0.432664	0	0	0.138667	0	0	0	0	0	0	0	0	0	0	0	0	0	0	0	0	0.906927	0.831483	0.471425	0.325441	0.326544	0	0	0	0	0	0	0	0	0	0	0
c_000000000367	0	0	0	0	0	0	0	0	0	0	0	0	0	0	0	0	0	0	0	0	0	8.10578	1.85534	0	0	0	0	0	0	0	0	0	12.5323	56.3268	102.089	44.5534	7.33494	4.40909	1.47411	0.925164	0.214276	0.201702	0	0	0	0	0	0	0
c_000000000368	0	0	0	0	0	0	0	0	0.133203	0.405881	1.98349	1.62938	2.58567	0.662778	6.43052	2.7474	0.51746	0.374641	0.0879086	0.00406478	0.165805	0.0796024	0	0	0.252968	0.590021	0.317849	0.304637	2.19894	0.946982	0.534007	0	0	0	0	0	0	0	0	0	0	0	0	0	0	0	0.278769	0.140542	0
c_000000000369	0	0	0	0	0	0	0	0	0	0	2.0184	4.15481	1.47421	0.254057	0.0449421	0.825216	3.7095	0.294599	0	0.126319	0.607529	0	0	0	0	0	0	0	0	0	0	0	0	0	0	0	0	0	0	0	0	0	0	0	0	0	0	0	0
c_000000000370	0	0	0	0	0	0	0	0	0	0	0	0	0	0	0	0	0.0755615	0	0	0	13.2121	0	0	0	0	0	0	0	0	0	0	0	0	0	0	0	0	0	0	0	0	0	0	0	0	0	0	0	0
c_000000000371	0	0	0	0	0	0	0	0	0	0	0	9.13972	0	0	0.322173	0.0894973	1.64177	5.16877	0	0.0216183	0.414208	0	0	0	0	0	0	0	0	0	0	0	0	0	0	0	0	0	0	0	0	0	0	0	0	0	0	0	0
c_000000000372	0	0	0	0	0	0	0	0	0	0	0	0	0	0	0	0	0	0	0	0	0	0.4442	0	0.0358882	0	0	0	0	0	0	0	0	0	0	0	0	0	0	0	0	0	0	0	2.03723	0.152733	4.10235	0.281242	0.251016	0
c_000000000373	0	0	0	0	0	0	0	0	0	0	3.50848	6.10376	10.994	4.27212	1.6625	1.81788	2.27955	0.206529	0.466615	0.0403242	0.635296	2.19822	7.94077	0	0	0	0	0	0	0	0	0	0	0	4.08054	11.8878	28.6829	13.1507	1.38384	1.9691	0.587561	0.419185	0	0	0	0	0	0	0
c_000000000374	0	0	0.0696983	0.45437	0.482661	0.164351	0.226283	0.12039	0.0819969	0	0	0.21905	0	0	0.163109	0.0497112	0.174939	0	0	0	2.48127	0.355	0.279512	0	0.140118	0.221305	0.264029	0.0463679	0.743469	0.257894	0.0925635	0	0	0	0.0584448	0	0	0	0	0	0	0	0	0	0	0	0	0	0
c_000000000375	0	0	0	0	0	0	0	0	0	0	0	0	0	0	0	0	0.177924	0.955169	1.69229	2.26658	4.14702	0	0	0	0	0	0	0	0	0	0	0	0	0	0	0	0	0	0	0	0	0	0	0	0	0	0	0	0
c_000000000376	0.205627	0.304541	0.620317	1.94703	0	0.235642	0.323715	0.505428	0.340856	0.506298	0.316747	0.19527	0.362625	0.503023	1.59464	0.457009	0.201262	0.863898	0.315762	0.176214	1.75177	0.163018	0.0679167	0.123697	0.397918	0.495396	0.537299	0.571134	0.572541	0.565122	0.567407	0.0351728	0.316951	0	0	0.184185	0	0.208779	0.20548	0.370096	0.0967816	0.195058	0.0799373	0	0.160149	0.684245	0	0.0487105	0.0329774
c_000000000377	1.39815	0.175332	0.415499	2.39257	0	0.83331	0.123377	0.20089	0.156593	0.2593	0.511166	0	0.212586	0.312782	1.27851	0.221889	0.355713	0.659712	1.07517	0.0847917	1.4467	0.155177	0.0440719	0.0565853	0.485654	0.674278	0.58482	0.59107	0.956971	0.382879	0.630869	0	0.30991	0	0.0181274	0.192251	0	0.231099	0.267846	0.598793	0.158945	0.442351	0.0134215	0	0.480271	0.93302	0	0.101464	0.891599
c_000000000378	0	0	0	0	0	0	0	0	0	0	0	0	0	0	0.0284864	0	0	0	0	0	4.50635	0	0	0	0	0	0	0	0	0	0	0	0	0	0	0	0	0	0	0	0	0	0	0	0	0	0	0	0
c_000000000379	0	0	0	0	0	0	0	0	0	0	0	0	0	0	0	0	0	0	0	0	0	0	0	0	0	0	0	0	0	0	0	0	0	0	0	0	0	0	0	0	0	0	0	0	0	0	9.75275	3.68279	0.355105
c_000000000380	0	0	0	0	0	0	0	0	0	0	0	0.0760306	0.260428	0	0	0	0	0	0	0	0	4.21009	1.79766	0	0	0	0	0	0	0	0	0	0	0.14776	20.8573	21.2465	6.22267	9.10945	1.04156	0.562352	0.153347	0.434136	0	0	0	0	0	0	0
c_000000000381	0	0	0	0	0	0	0	0	0	0	0	3.39225	0	0	0	0	0	0	0	0	0	0	0	0	0	0	0	0	0	0	0	0	0	1.55574	0	0	0.114521	26.4828	0	0	0	0	0	0	0	0	0	0	0
c_000000000382	0	0	0	0	0	0	0	0	0	0	0	0	0	0	0	0	0	0	3.35215	0	0	0	0	0	0	0	0	0	0	0	0	0	0	0	0	0	0	0	0	0	0	0	0	0	0	0	0	0	0
c_000000000383	0	0	0	0	0	0	0	0	0	0	0	0	3.82608	0	0	0	0	0	0	0	0	0	0.0438135	0	0	0	0	0	0	0	0	0	0	0	0	0.467203	0.600636	0	0	0	0	0	0	0	0	0	1.66192	0	0
c_000000000384	0.155817	0	0	0	0	0	0	0	0	1.78843	0.332046	0.0415057	0.200999	0.19786	0	0	0	0	0	20.092	0	0	0	0	0	0	0	0	0	0	0	0	0	0	0	0	0	0	0	0	0	0	0	0	0	0	0	0	0
c_000000000385	0	0	0	0	0	0	0	0	0	0	0	0	0	0	0	0	0	6.65992	0	0	0	0	0	0	0	0	0	0	0	0	0	0	0	0	0	0	0	0	0	0	0	0	0	0	0	0	0	0	0
c_000000000386	0	0	0	0	0	0	0	0	0	0	0	0	0	0	0	0	0	0.550714	0.540944	0.635672	2.08966	0	0	0	0	0	0	0	0	0	0	0	0	0	0	0	0	0	0	0	0	0	0	0	0	0	0	0	0
c_000000000387	0	0	0	0	0	0	0	0	0	0	0	0	0.0188461	0	0	0	5.66094	2.15531	0.0969139	0.391163	0	0	0	0	0	0	0	0	0	0	0	0	0	0	0	0	0	0	0	0	0	0.22804	0	0	0	0	0	0	0
c_000000000388	0	0	0	0	0	0.0626277	4.82414	1.72689	1.68147	1.05548	1.11798	0.450307	0.37659	0.279425	0.600448	0.0176079	0.0705518	0.125091	0.0415939	0	0.254147	0	0	0	0	0	0	0	0	0	0	0	0	0	0	0	0	0	0	0	0	0	0	0	0	0	0	0	0
c_000000000389	0	0.299141	3.66307	7.15427	1.2316	0.220967	0.675585	0	0	0	0	0	0	0	0	0	0	0	0	0	0	0	0	0	0	0	0	0	0	0	0	0	0	0	0	0	0	0	0	0	0	0	0	0	0	0	0	0	0
c_000000000390	0	0	0	0	0	18.6772	0	0	0	0	0	0	1.00975	0.0146588	0	0	0	1.1846	0.0098771	0	0	0	0	0	0	0	0	0	0	0	0	0	0	0	0	0	0.0520072	0	0	0.0680012	0	0	0	0	0	0	0	0	0
c_000000000391	0	0	0	0	0	0	0.841806	2.12687	0.727601	3.23536	2.59516	0.232157	0.604181	0.18476	0	0	0	0	0	0	0	0	0	0	0	0	0	0	0	0	0	0	0	0	0	0	0	0	0	0	0	0	0	0	0	0	0	0	0
c_000000000392	0.090091	0.179458	0.619717	1.19104	0	0.0814379	0.0575996	0.14565	0	0.121161	0.0431843	0	0.0229298	0.124565	0.650158	0.035759	0.00762828	0.200483	0.0558385	0	0.380613	2.85487	4.36132	0	0.128492	0.0613832	0.0586289	0.0757669	0	0.00261258	0	0	0.00825904	31.7836	26.4467	14.6539	14.8938	17.5952	4.82042	6.01072	1.99221	2.76059	0.0395017	0	0.243809	0.724603	0	0.055585	0.109626
c_000000000393	0	0	0	0	0	0	0	0	0	0	0.652633	0	0	0	0	0.198968	0.0217231	0	0	0	0	3.79563	0.594699	0	0	0	0	0	0	0	0	0	0.114078	22.6079	37.4685	20.3484	2.26942	2.40885	0.490619	0.437853	0	0.112973	0	0	0	0	0	0	0
c_000000000394	0	0	0	0	0	0	0	0	0	0	0	0	0	0	0	0	0	0	0	0	0	0.149993	1.01158	0	0	0	0	0	0	0	0	0	0	0	0.531111	1.21477	3.53812	1.73033	0.106091	0.168043	0	0	0	0	0	0	0	0	0
c_000000000395	0	0	0	0	0	0	0	0	0	0	0	0	0	0	0	0	0	0	0	0	0	0	0.312557	0	0	0	0	0	0	0	0	0	0	0	0	0.12358	0.914242	3.89848	0.0965831	0.10296	0	0	0	0	0	0	0	0	0
c_000000000396	0	0	0	0	0	0	0	0	0	0	0	0	0	0	0	0	0	0	0	0	0	0	0	0	0	0	0	0	0	0	0	0	0	0	0	0	0	0	0	0	0	0	0	0	0	0	0	0	0
c_000000000397	0	0	0	0	0	0	0	0	0	0	0	1.61077	0.881757	0.0300424	0	0	0	0	0	0	0.0444345	0.587115	0.972329	0	0	0	0	0	0	0	0	0	0	6.65932	4.99719	3.57991	4.01847	4.22434	1.36709	1.10641	0.178974	0.274119	0	0	0	0	0	0	0
c_000000000398	1.84755	0.235609	0.419828	0.459217	0	0	0.170963	0	0	0	0	0	0.0324232	1.1691	0.487865	0.268011	0.654336	1.37234	1.37331	2.38701	0.0859267	0	0	0	0.971617	0	0	0.00130964	0	0	0	0	0	0	0	0	0	0	0	0	0.00403527	0	0	0	0	0	0	0	0
c_000000000399	0	0	0	0	0	0	0	0.0504115	0	0	0	0	0	0	0	0	0	0	0	0	0	0	0	0	0	0	0	0	0	0	0	0	0	0	0	0	0	0	0	0	0	0	0	0	0	0	8.6581	1.5063	0.0660736
c_000000000400	0	0	0.13283	7.1402	0	0	0	0	0	0	0	0	0	0	0	0	0	0	0	0	0	0	0	0	0	0	0	0	0	0	0	0	0	0	0	0	0	0	0	0	0	0	0	0	0	0	0	0	0
c_000000000401	0	0	0	0	0	0	0	0	0	0	0	0	0	0	0	0	0	0	0	0	0	0	0	0	0	0	0.131682	1.2116	33.1535	1.55156	0.847931	0.0565394	0.523064	0.114352	0	0.00715757	0	0.0118926	0.0284714	0.00997626	0.012946	0	0	0.016959	0	0	0	0	0
c_000000000402	0	0	0	0	0	0	0	0	0	0	0	0	0	0	0	0.226054	0	18.622	0	0	0	0	0.0344765	0	0	0	0	0	0	0	0	0	0	0	0	0.379766	0.590733	0.402737	0	0	0	0	0	0	0	0	0	0	0
c_000000000403	2.18221	14.511	6.13445	10.6742	0	0	0	0	0	0	0	0	0	0	0	0	0	0	0	0	0	0	0	0	0	0	0	0	0	0	0	0	0	0	0	0	0	0	0	0	0	0	0	0	0	0	0	0	0
c_000000000404	0.866949	2.19645	3.50463	5.27364	0.20314	1.05815	1.49324	1.61426	0.77698	1.49797	1.24908	0.846309	1.97271	3.71972	5.72491	2.2228	1.98573	3.87187	1.97761	1.14303	3.15158	1.72725	0.989643	1.38031	3.43419	1.96722	2.69486	2.75186	2.10099	1.98033	1.96646	0.234065	1.92417	0.441515	0.503049	1.88081	0.431244	1.13977	1.28959	2.42688	0.845911	1.44276	0.169943	0.140151	1.03657	0.886729	0.111984	0.362315	0.845212
c_000000000405	0	0	0	0	0	0	0	0	0	0	0	11.5053	2.18611	1.57362	0	0	0.554869	0.192886	0	0	0	0	0	0	0	0	0	0	0	0	0	0	0	0	0	0	0	0	0	0	0	0	0	0	0	0	0	0	0
c_000000000406	0	0	0	0	0	0	0	0	0	0	0	0	0	0	0	0	0	0	0	0	2.64194	1.25375	0.287365	0	0	0	0	0	0	0	0	0	0	0	0	0	0	0	0	0	0	0	0	0	0	0	0	0	0
c_000000000407	0	0.183998	1.26572	1.30177	0.876204	1.81877	0.0733198	0.15789	0.125625	0.435559	0.064337	0	1.315	0.168502	4.24622	0.0299146	0.134255	3.38636	0.136595	0	0.0439226	0.559832	2.16348	0	0.177412	0.255	0.329954	0.358911	0.21385	0.185293	0.240841	0	0.284824	61.5986	2.99408	3.20505	11.2503	1.66248	0.182491	0.380646	0.0347342	0.247841	0	0	0.0436126	0.192141	0.261938	0.439751	0.0778768
c_000000000408	0	0	0	0	0	0	0	0	0	0	0	0	0	0	0	0	0	0	0	0	0	0	0	0	0	0	0	0	0	0	0	0	0.380032	0.437764	0.284725	0.167846	0	0.210707	0	0	0	0	0	0	0	0	5.55678	1.44028	0.26392
c_000000000409	0	0	0	0	0	0	0	3.87084	0	0.0134217	0	0	1.64396	0.134826	1.73929	2.13028	10.8872	0.609402	0.263026	0.0734652	0.259585	0	0.0938884	0	0.0830883	0	0	0	0	0	0	0	0	0	0	0.0584674	0.193968	0.27125	0.148394	0.608138	0.140972	0.695994	0	0	0.0438774	0.00849524	0	0	0
c_000000000410	0	0.0246487	0.101354	0.789114	0	0.0435867	0.0094508	0.0763587	0	0.0808836	0	0	0	0.116622	0.242498	0	0	0.085593	0	0	0.122424	1.18079	1.30538	0.905204	1.26997	0.874682	0.745319	0.737804	0.560837	0.379654	0.406586	0	0.427633	0	0	0.140113	0	0.0463726	0.165296	0.304635	0.00410946	0.077272	0	0	0	0.0096753	0	0	0
c_000000000411	0	0	0	0	0	0	0	0	0	0	0	0	0	0	0.856769	0.946905	0.406938	0	0.293562	0.018475	0.797896	0	0	0	0	0	0	0	0	0	0	0	0	0	0	0	0	0	0	0	0	0	0	0	0	0	0	0	0
c_000000000412	0	0	0	0	0	0	0	0	0	0	0	0	0	0	0	0.201142	0	0	0	0	1.82045	0	0	0	0	0	0	0	0	0	0	0	0	0	0	0	0	0	0	0	0	0	0	0	0	0	0	0	0
c_000000000413	0	0	0	0	0	0	0	0	0	0	0	0	0	0	0	0	0	0	0	0	0	0	0	0	0	0	0	0	0	0	0	0	0	0	0	0	0	0	0	0	0	0	0	0	0.0189672	0.648457	2.45176	0.814148	0.228314
c_000000000414	0	0	0	0	0	0	0	0	0	0	0	0	0	0	0	0	0	0	0	0	0	1.28902	0.0765671	0.0996287	0.35528	0.482716	0.347533	0.115423	1.01461	0.70671	0.341976	0	0	0	0	0	0	0	0	0	0	0	0.631928	1.14158	3.18935	1.66871	0.20667	0.548169	0.150517
c_000000000415	0	0	0	0	0	0	0	0	0	0	0	0	0	0	0.64953	1.10731	0.107862	0.00552945	0	0	0.228638	0	0	0	0	0	0	0	0	0	0	0	0	0	0	0	0	0	0	0.0434453	0.0409055	0	0.278394	0.156629	0.167899	0.803863	5.59253	2.68901	0.412594
c_000000000416	0	0	0	0	0	0	0	0	0	0	0	0	0	0	0	0	0	0	0	0	0	0	0	0	0	0	0	0	0	0	0	0	0	0	0	0	0	0	0	0	0	0	1.15296	0.26905	0.198572	1.4854	5.6598	0.587336	0.45959
c_000000000417	0	0.0428884	0	0.261808	0	0	0	0	0	0	0	0	0	0	0	0	0	0	0	0	0	0.0079892	0	0	0	0	0	0	0	0	0	0	0	0	0	0	0	0	0	0	0	0	0	0	0	0	1.81164	5.43635	0
c_000000000418	0	0	0	0	0	0	0	0	0	0	0.147675	0.0981225	0.21053	0.0259685	0.439641	0.0185241	0	0	0	0	0.40629	0.868827	0.638236	0	0	0	0	0	0.45983	0.642083	0.420431	0	0.37898	5.49372	4.27953	3.6836	2.3649	2.08377	0.495677	0.431937	0.137567	0.141295	0	0	0	0	0.515893	0.236998	0
c_000000000419	0.770689	1.12778	2.17694	5.48511	0.175128	1.08978	1.03687	1.1086	0.586419	1.21447	0.866296	0.378605	0.867761	1.49334	4.15802	1.85677	0.92974	2.28624	1.04339	0.641116	2.97862	1.02038	0.518498	0.536596	1.62705	1.28503	1.67073	1.7679	1.09332	1.07047	1.23383	0.128839	0.873281	0.11365	0.114896	0.794396	0.0343301	0.572436	0.776789	1.47824	0.402629	0.734731	0.35705	0.162069	0.898438	2.00267	0.100776	0.464369	0.575136
c_000000000420	0	0	0	0	0	0	0	0	0	0	0	0	0	0	0	0	0	0.360183	0.625764	0.666233	1.86824	0	0	0	0	0	0	0	0	0	0	0	0	0	0	0	0	0	0	0	0	0	0	0	0	0	0	0	0
c_000000000421	0	0	0.0244633	0.0133804	0	0	110.161	0	0	0	0	0.160934	0	0	0	0	0	0.195761	0	0	0.0322143	0	0.49711	0	0	0	0	0	0	0	0	0	0	0	4.45539	0.340127	2.17091	0	0	0	0	0	0	0	0	0	0.0822757	1.57796	0
c_000000000422	0	0	0	0	0	0	0	0	0	0	0	0	0	0	0	0	0	0	0	0	0.115629	0	0	0	0	0	0	0	0	0	0	0	0	0	0	0	0	0	6.81923	0.0210735	0.31686	0.0346546	0	0	0	0	0	0	0
c_000000000423	0	0	0	0	0	0	0	0	0	0	0	0	0	0	0	0	0	0	0	0	0	0	0	0	0	0	0	4.89573	0.458912	0	0.252208	0	0	0	0	0	0	0.390107	0	0.0696157	0	0.293162	0	0	0	0	0	0	0
c_000000000424	0	0	0.0620644	0.276528	0	0	0	0	0	0	0	0	0	0	0.0779493	0	0	0.24081	0.413264	0.185093	6.53911	0.506063	0.319281	0.31338	0.980391	0.657297	0.726106	0.891647	0.558117	0.518598	0.466474	0	0.193457	0	0	0.154589	0	0.0844195	0.0915548	0.223374	0.0925006	0.186429	0.00369309	0	0.113998	0.231165	0	0	0
c_000000000425	0	0	0	0	0	0	0	0	0	0	0	0	0.235884	2.2617	0.469063	1.45063	0.992626	0.00107709	0	0.268208	0.136307	0	0.120448	0	0	0	0	0	0	0	0	0	0	0.657984	1.13223	0.477562	0.583035	0.609228	0.036406	0.0248473	0	0	0	0	0	0.0683308	0	0	0
c_000000000426	0	0	0	0	0	0	0	0	0	0	0	0	0	0	0	0	1.9488	1.59429	0	0	1.48677	0	0	0	0	0	0	0	0	0	0	0	0	0	0	0	0	0	0	0	0	0	0	0	0	0	0	0	0
c_000000000427	0	0	0	0	0	0	0	0	0	0	0	0	0	0	0	0	0	0	0	0	0	0	0	0	0	0	0	0	0	0	0	0	0	0	0	0	0	0	0	0	0	0	0	0	0	0	0	0	0
c_000000000428	0	0	0	0	0	0	0	0	0	0	0	0	0	0	0	0	0	5.50447	0	0	0	0	0	0	0	0	0	0	0	0	0	0	0.645626	0	0	0	0	0	0	0	0	0	0	0	0	0	0	0	0
c_000000000429	0	0	0	0	0	0	0	0	0	0	0	0	0	0	0	0	0	0	0	0	0	0.940338	4.89	1.6095	0.791673	0	0.0462977	0.0281461	0	0	0	0	0	0	0	0	0	0	0	0	0	0	0	0	0	0	0	0	0
c_000000000430	0	0	0	0	0	0	0	0	0	0	0	5.11787	5.80405	1.52468	0.427054	0	0.481701	0	0	0	0.326604	0	0.0754818	0	0	0	0	0	0	0	0	0	0	0	0	0	0.462689	0.0981299	0	0.09053	0.434072	0.0771728	0	0	0	0	0	0	0
c_000000000431	0	0	0	0	0	0	0	0	0	0	0	0	0	0	0	0	0	0	0	0	0	0	0	0	0	0	0	0	0	3.60451	2.76018	0.0108775	0.123311	0	0	0	0	0	0	0	0	0	0	0	0	0	0	0	0
c_000000000432	0	0	0	0	0	0	0	0	0	0	0	0	0	0	0	0	0	0	0	0	0	0	0	0	0	0	0	0	0	0	0	0	0	0	0	0	0	0	0	0	0	0	0	0	0	0	5.2026	1.01226	0.0685996
c_000000000433	0	0	0	0	0	0	0	0	0	0	0	0	0	0	0	0	0	0	0	0	0	0	0	0	0	0	0	0	0	0	0	0	0	0	0	0	0	0	0	0	0	0	0	0	0	0	7.90232	2.45426	0.169832
c_000000000434	0	0	0.190068	0.566776	0	0.598635	0.391192	1.0734	0.338329	0.873252	0.735284	0.243337	1.31537	2.64156	5.71136	2.01114	2.06168	2.64512	2.04687	1.39738	1.28204	0.0789371	0	0.0170463	0.696852	0.774364	0.890209	0.629144	0.515521	0.459416	0.405063	0	0.822484	0.264145	0.275838	0.769922	0.103182	0.597912	0.559481	0.97976	0.331216	0.908469	0.0261506	0	0.62452	2.19996	0.413534	0.924163	2.08001
c_000000000435	0	0	0	0	0	0	0	0	0	0	0	0	0.0837856	0	0	0	4.96058	0.186525	0	0.235199	0	0	0	0	0	0	0	0	0	0	0	0	0	0	0	0	0	0.157924	0	0	0	0	0	0	0	0	0	0	0
c_000000000436	0	0	0.398969	4.97536	0.600223	1.22161	0.551221	0.599635	0.222691	0.33836	0.244054	0	0.130874	0.626412	0.105901	0	0.201471	0.0273559	0.149826	0	0.0297615	0	0	0.95725	3.87025	0.882354	0.683244	0.0375928	0	0	0	0	0	0	0	0	0	0	0.00761921	0	0	0	0	0	0	0	0	0	0.353643
c_000000000437	0	0	0	0.188217	0	0	0.214439	0	0	0	0	0	0.147127	0	0.0732608	0.0100412	0	0.00230472	0	0	0.449712	0.670322	0.358271	0.316528	0.711926	0.203896	0.15574	0.0572559	0.794361	0.277116	0.208121	0.115755	0.693946	2.79084	1.93199	0.73051	0.275392	0.180055	0.176529	0.171674	0	0	0	0.455232	0	0.0807963	1.71	0.43179	0.10657
c_000000000438	0.609494	1.51948	2.15869	17.1728	4.05348	3.48471	2.38011	1.49903	0.587924	0.42429	0.184931	0.0879595	0.0907594	0.375553	0.404119	0	0	0.124638	0	0	0.117805	7.68642	3.29397	1.53225	1.94338	1.53457	1.38051	0.917303	1.06936	0.501136	0.457208	0	0.224182	0	0	0.00748458	0	0.00903699	0	0.106234	0	0	0.0640931	0.00298219	0.120157	0.167665	0.658281	0.300178	0.0599105
c_000000000439	0	0	0	0	0	0	0	0	0	0	0	0	0	0	0.0166649	0	0	0	0	0	10.5171	0	0	0	0	0	0	0	0	0	0	0	0	0	0	0	0	0	0	0	0	0	0	0	0	0	0	0	0
c_000000000440	0	0	0	0	0	0	0	0	0	0	0	0	0	0	0	0	0	0	0	0	0	0.00342471	0	0	0	0	0	0	0	0	0	0	0	4.26282	2.48609	0.311416	0	0	0	0	0	0	0	0	0	0	0	0	0
c_000000000441	0	0	0	0	0	0	0	0	0	0	0	16.3705	0.153273	0	0	0	0	0	0	0	0	0	0	0	0	0	0	0	0	0	0	0	0	0	0	0	0	0	0	0	0	0	0	0	0	0	0	0	0
c_000000000442	0.166326	0.384841	1.1745	2.0872	0	0.326939	0.289239	0.496872	0.260686	0.70152	0.469247	0.176494	0.315358	0.73616	1.64761	0.615656	0.466778	1.10283	0.674158	0.297081	0.208267	1.29226	0.453902	0.111761	0.661007	0.624369	0.913442	0.681574	0.758569	0.670223	0.732369	0.0146779	0.747443	0.141616	309.512	5.85576	1.32929	0.594804	0.454065	1.03401	0.375519	0.850447	0.0238432	0	0.189507	0.301081	5.39673	0.29373	0.596471
c_000000000443	0	0	0	0	0	0	0	0	0	0	0	0	0	0	0	0.414365	0.122238	1.15357	0	0	0.982006	0.186449	0.251627	0	0	0	0	0	0	0	0	0	0	11.1369	7.06192	1.09495	1.03131	0.737456	0.0780565	0.123179	0	0	0	0	0	0	0	0	0
c_000000000444	0	0.0727326	0.250377	0.181203	0	0	0	0	0	0	0	0	0	0	0	0	0	5.80734	1.93291	1.88793	0.0643171	0	0	1.00225	3.71341	0.69721	1.49817	1.47531	0.254982	0.0150878	0.0369407	0	0	0	0	0	0	0	0	0	0	0	0	0	0	0	0	0	0
c_000000000445	0	0	0	0	0	0	0	0	0	0	0	0	0.374187	0	0.564348	0.130348	5.77881	23.8777	0	0.157414	0	0	0.050436	0	0	0	0	0	0	0	0	0	0	0	0	0.0149865	0.538212	0.485738	0	0.0633174	0	0	0	0	0	0	0	0	0
c_000000000446	0	0	0	12.0717	0	0	0	0	0	0	0	0	0	0	0	0	0	0	0	0	0.209271	0	0	0	0	0	0	0	0	0	0	0	0	0	0	0	0	0	0	0	0	0	0	0	0	0	0	0	0
c_000000000447	0	0	0	0	0	0	0	0.0403025	0	0	0	0	0	0	0	0	0	0	0	0	0	0	0	0.632101	1.316	0	0	0	0	0	0	59.6367	0.00400296	0	0	0	0	0	0	0	0	0	0	0	0	0	0	0	0
c_000000000448	0	0	0	0	0	0	0	0	0	0	0	0	0	0	0.124821	0	19.2224	482.841	1.77836	9.34831	3.25318	0.188305	0.0568109	0.0377648	0.375356	0.266682	0.509031	0.376682	0.187662	0.161303	0.166136	0	0.0386139	0	0	0.0184414	0	0	0	0.0372131	0	0	0	0	0	0	0	0	0
c_000000000449	0	0	0	0	0	0	0	0	0	0	0	0	0	0	0	0	0	0	0	0	0	0	0	0	0	0	0	0	4.7259	2.37051	0	0	0	0	0	0	0	0	0	0	0	0	0	0	0	0	0	0	0
c_000000000450	0.353286	0.288664	0.788681	2.13981	0	0.458142	0.455753	0.525144	0.190542	0.324861	0.138979	0.134743	0.192101	0.400029	1.15921	0.165381	0.177316	0.525131	0.154604	0.0612594	0.605551	0.321907	0.255397	0.141585	0.639539	0.513779	0.602869	0.667098	0.569126	0.575363	0.487565	0	0.279332	0	0	0.190427	0	0.191874	0.160377	0.251769	0.0374547	0.123426	0.0611518	0	0.152098	0.440897	0	0	0
c_000000000451	0.0378052	0.0740737	2.08567	0.197079	0.0326274	0	0.797343	12.8502	0	0.528204	0.13934	0.0440436	0.31665	0.122864	0.159803	0	0.0588867	0	0	0.021078	0	0	0.129223	0	0.158106	0	0	0	0	0	0	0	0	0	0	0	0.326922	0.409391	0.0489169	0.615958	0	0	0	0	0	0.0672136	0	0.0282207	0.0772048
c_000000000452	0	0	0	0	0	0	0	0	0	0	0	0	0	0	0	0	0	0	0	0	0	2.39143	0.797896	2.91435	4.65836	3.6232	1.15089	0.754831	0.333556	0.0804961	0	0	0	0	0	0	0	0	0	0	0	0	0	0	0	0	0	0	0
c_000000000453	0	0	0	0	0	0	0	0	0.818371	0	0	0	0	0	0	0	0	0	0	0	0	0	0	0	0	0	0	0	0	0	0	0	0	0	0	0	0	0	0	0	0	0	0	0	0	0	0	0.160468	0
c_000000000454	0	0	0	0	0	0	0	0	0	0	0	0	0	0	0	0	0	0	0	0	0	0	0	0	0	0	0	0	0	0	0	0	0	0	0	0	0	0	0	0	0	2.40841	0	0	0	0	0	0	0
c_000000000455	3.98643	4.56238	9.27468	20.2597	1.38488	4.50161	4.4036	4.70368	1.76823	5.6863	5.28958	3.30032	4.53755	7.22845	17.637	8.23565	4.14079	9.85033	4.71425	2.53173	8.90238	5.05607	2.85671	3.13077	8.45081	6.86973	8.58478	9.10478	6.62441	6.40947	7.25498	1.16416	5.60652	1.07644	1.23414	4.96649	1.19122	3.40788	4.47119	7.46569	2.66233	4.29816	2.22711	1.35651	5.56573	10.8271	0.932255	2.70106	3.07584
c_000000000456	0	0	0	0	0	0	0	0.0499386	0	0	0	0	0	0	6.06008	0	0	0	0	0	0	0	0	0	0	0	0	0	0	0	0	0	0	0	0.00388904	0.0548194	0	0	0	0	0	0	0	0.0389801	0.00376466	0	0	0	0
c_000000000457	0	0	0.0925283	0	0	0	0.076394	0.138202	0	0.12411	4.93872	0	0	0.036208	0	0	0	0	0	0	0.0133226	0	0.63121	0.191037	0	0	0	0.592588	0.863359	0	0.17825	0	0	0	0	0	0	0.157265	0	0	0.0672639	4.78632	0	0	0	0	0	0	0.0238007
c_000000000458	0	0	0	0.0421943	0	0	0	0	0	0	0	0	0	0	0.137476	0.386803	0.846833	0	0.0500428	0	1.15455	1.71256	7.44286	0	0	0	0	0	0	0	0	0	0	0	2.6608	8.07044	24.3314	18.1285	1.3178	3.02271	1.02159	0.810092	0	0	0	0	0	0	0
c_000000000459	0	0	0	0	0	0	0	0	0	0	0	0	0.0359098	0	2.32174	0.0399041	0.102559	0	0.0918848	0.0569662	0	3.90099	11.1538	0	0	0	0	0	0	0	0	0	0	0.165571	10.4729	17.458	36.3805	18.0186	2.58265	3.60651	2.29967	2.56635	0	0	0	0	0	0	0
c_000000000460	0	0	0	0	0	0.00466602	0	0	0.0253806	1.59361	7.52041	5.29016	3.88219	0.418573	0.662189	4.15652	0.284239	0.00769631	0	0.0984368	0.157372	0	0	0	0	0	0	0	0	0	0	0	0	0	0	0	0	0.285568	0	0.532378	0	0	0	0	0	0	0	0	0
c_000000000461	0	0	0	0	0	0	0	0	0	0	0	0	0	0	0	0	0	0	0	0	0	0	0	0	0	0	0	0	0	0	0	0	0	0	0	0	0	0	0	0	0	0	0	0	0	0	2.98662	0.645338	0
c_000000000462	0	0	0	0	0	0	0	0	0	0	0	0	0	0	0	0	0	0	0	0	0.0630465	1.18814	0	0	0	0	0	0	0	0	0	0	0.24026	0.511241	0.416212	5.96883	0.0385536	0.0863239	0.137521	0.126379	0	0	0	0	0	0	0	0	0
c_000000000463	0	0	0	0	0	0	0	0	0	0	0	0	0.0669989	0	0	0	0.0143801	0	0	0	2.43819	0	0	0	0	0	0	0	0	0	0	0	0	0	0	0	0	0	0	0	0	0	0	0	0	0	0	0	0
c_000000000464	0	0	0	0.197365	0.124168	1.03847	5.45309	3.99859	1.80415	1.93047	0.958661	0.71635	0.751862	0.512976	0.623818	0	0.14123	0.0841448	0	0.0158051	0.0727725	0	0	0	0	0	0	0	0	0	0	0	0	0	0	0	0	0	0	0	0	0	0	0	0	0	0	0	0
c_000000000465	0	0	0	0	0	0	0.229385	0.309555	0.169262	0.593655	0.0087893	0.0690432	0.10879	0.0319176	0.0920911	0	0	0	0	0	0.00211109	0.105549	0.545072	0.390341	0.585802	0.62843	0.499523	0.421889	1.82491	1.02186	0.489171	0	0.203915	0.178708	0.203767	0.281196	0	0.0945761	0.0445131	0.114174	0	0	0	0	0	0	0	0	0
c_000000000466	0	0	0	0	0	0	0	0	0	0	0	0	0	0	0	0	0	0	0	0	0	0	0	0	0	0	0	0	0	0	0	0	0	0	0	0	0	0	0	0	0	0	0	0	0	0	0	0	0
c_000000000467	0	0	0	0	0	0	0	0	0	0	0	0	0	0	0	0	0	0	0	0	0	6.83591	0.554262	0.413791	0.66332	0.695822	0.634616	0.502428	0.329129	0.375735	0.279474	0	0.154807	0	0	0.173757	0	0.0720041	0.09922	0.209575	0	0.0716208	0.874609	0.715521	1.07319	0.228028	0.16642	0.425374	0.338139
c_000000000468	0	0	0	0	0	0	0	0	0	0	0	0	0	0	0	0	0	0	0	0	0	0	0	0	0	0	0	0	0	0	0	0	0	0	0	0	0	0	0	0	0	0	0	0.173862	0	0	0	0	0
c_000000000469	0	0	0	0	0	0	0	0	0	0	0	0	0	0	0	0	0	0	0	0	0	0	0	0	0	0	0	0	0	0	0	0	0	0	0	0	0	0	4.5778	0.359371	0	0	0	0	0	0	0	0	0
c_000000000470	0	0	0	0	0	0	0	0	0	0	0	0	0	0	0	0	0	0	0	0	0	0	0	0	0	0	0	0	13.1682	0.182949	0	0	0	0	0	0	0	0	0	0	0	0	0	0	0	0	0	0	0
c_000000000471	0	0	0	0	0	0	0	0	0	0	0	0	0	0	0	0	0	0	0	0	0.116431	1.54014	5.07162	0	0	0	0	0	0	0	0	0	0	0	2.61501	7.51289	18.8956	9.30591	0.570447	0.768415	0.418265	0.170522	0	0	0	0	0	0	0
c_000000000472	0	0	0	0	0	0	0	0	0	0	0	0	0	0	0	0	0	0	0	0	0	1.96902	2.32905	0	0	0	0	0	0	0	0	0	0	0.507075	3.02645	10.7069	8.04319	5.39927	1.57164	2.51104	0.604178	0.717934	0	0	0	0	0	0	0
c_000000000473	0	0	0	0	0	0	0	0	0	0	0	0	0	0	0	0	0	0	0	0	0.458074	1.2388	5.5179	0	0	0	0	0	0	0	0	0	0	0	1.8149	6.82441	20.465	5.91991	0.494879	0.573751	0.172999	0.0561505	0	0	0	0	0	0	0
c_000000000474	0	0	0	0.101052	0	0	0	0	0	0	0	0	0	0	0.0580508	0	0	0.00856417	0	0	0	0.198899	0.337601	0	0	0	0.022208	0	0	0	0	0	0	0	3.41845	1.93674	2.01082	0	0	0.106437	0	0.00474306	0	0	0	0	0	0	0
c_000000000475	0	0	0	0	0	0	0	0	0	0	0	0	0.190192	0.396349	2.20818	1.10126	0.8867	2.4637	1.64112	1.94203	0.527826	0.0632215	0	0	0	0	0	0	0	0	0	0	0.260677	0.113309	0.217488	0.80477	0.200213	0.729233	0.602533	1.65622	0.832676	2.34713	0	0	0	0	0	0	0
c_000000000476	0	0	0	0	0	0	0.131681	0.0835667	0.0353328	0.0170942	0.82031	0.182352	0.398778	0.272801	0.0971658	0.154805	0.097619	0	0	0	0	0.227576	0.0105965	0	0.147554	0	0	0	0.430366	0.236135	0.0822458	0	2.49213	2.05959	4.30915	1.64894	0.332666	0.456512	0.234419	0.257518	0.0624956	0.000262501	0	0.0263555	0	0	0.402274	0.510644	0
c_000000000477	0	0.189008	0.354134	0.933274	0	0.219385	0.49922	0.415969	0.673119	0.275434	0.189104	0.126518	0.259262	0.351483	0.917762	0.315886	0.183868	0.425892	0.14073	0.0743539	0.632385	0.49435	0.376036	0.602816	0.706419	0.569958	0.736468	0.674559	0.9085	1.11796	0.940469	0.0627188	0.587642	0.123196	0.220073	0.610201	0.0946447	0.34601	0.353405	0.526071	0.161855	0.417075	0.320709	0.640517	0.637214	1.39597	0.109011	0.435754	0.491607
c_000000000478	0	0	0	0.0160633	0.0492387	2.05379	1.52688	1.31712	0.65506	1.02538	0.746642	0.116213	0.167869	0.718016	1.63274	0.318618	0.277337	0.67323	0.356409	0.173994	1.5923	0	0	0	0	0.152448	1.07984	1.28187	0.699879	0.434084	0.324565	0	0.203427	0	0	0.0605308	0	0	0	0.0719243	0	0.0149922	0	0	0.00221104	0.0279576	0.193989	1.75191	3.74966
c_000000000479	0	0	0	0	0	0	0	0	0	0	0	0	3.93675	0	0	0	0	0	0	0	0	0	0	0	0	0	0	0	0	0	0.0647438	0	0	0	0	0	0	0	0	0	0	0	0	0	0	0	0	0	0
c_000000000480	0	0	0	0	0	0	0	0	0	0	0	15.3614	5.57565	0.182939	0.0925578	0	0.291667	0	0	0	0.201995	0	0	0	0	0	0	0	0	0	0	0	0	0	0	0	0	0	0	0	0	0	0	0	0	0	0	0	0
c_000000000481	0	0	0	0	0	0	0	0	0	0	0.510493	4.01245	2.12395	0.486065	9.18278	1.48263	0.486836	0.705398	0.304926	0	0.552745	0	0	0	0	0	0.040535	0	0.129362	0.147813	0.0945689	0	0	0	0	0	0	0	0	0	0	0	0	0	0	0.11047	0.833826	0.496056	0.214499
c_000000000482	0	0	0	0	0	0	0	0	0	0.153317	8.4183	4.68081	4.06039	0.301827	0.820857	0.780139	19.025	10.1596	0.153163	0.601551	2.59895	0	0	0	0	0	0	0	0	0	0	0	0	0	0	0	0	0.0758714	0	0	0	0.130319	0	0	0	0	0	0	0
c_000000000483	0	0	0	0	0	0	0	0	0	0	0.0553709	0	0	0	0	0	0	4.36354	0	0	0	0	0	0	0	0	0	0	0	0	0	0	0	0	0	0	0	0	0	0	0	0.451213	0	0	0	0	0	0	0
c_000000000484	0	0	0	0	0	0	0	0	0	0	0	0	0.026761	0	0.0602013	0	5.33869	0.334177	0	0	0.0321797	0	0	0	0	0	0	0	0	0	0	0	0	0	0	0	0	0	0	0	0	0	0	0	0	0	0	0	0
c_000000000485	0	0	0	0.045341	0	0	0	0	0	0	0.157839	0.164699	0.215086	0.0361086	0.827418	0.950269	0.601832	0.144958	0.0312735	0	0.797974	0.0635286	0.0821353	0	0	0	0	0	0.0407017	0	0.0843785	0	0	0	0	0.471733	0.240835	0.0343498	0	0	0.134214	0	0.0673516	0	0	1.71479	10.8013	4.63128	1.17739
c_000000000486	0	0	0.144298	3.1838	2.74867	8.53795	1.57671	1.17432	0.367165	0.952238	0.719438	0.0750799	0.301408	1.01105	1.27836	0.584076	0.471846	0.82561	0.526583	0.212873	1.51361	0.176375	0	0	0	0	0	0	0	0	0	0	0	0	0	0	0	0	0	0	0	0	0	0	0	0	0	0	0
c_000000000487	0	0	0	0	0	0	0	0	0	0	0	0	0	0	0	0	0	0	0	0	0	0.619122	0.00998797	0	0	0	0	0	0	0	0	0	0.663426	3.72825	4.50276	3.79631	0.230233	0.61529	0.671176	0.249087	0	0.132721	0	0	0	0	0	0	0
c_000000000488	0	0	0	0.0846848	0	0	0	0	0	0	0	0	0	0	0	0.879894	0	0	0	0	0	2.8042	0.515188	0.394236	0.143216	0.0502876	0	0.018832	0.134017	0.0165628	0	0	0	0	0	0.428926	0	0.0491546	0	0	0	0	0	0	0.0201292	0	0	0	0
c_000000000489	0	0	0	0	0	0	0	0.231325	0	0.226849	0.0743277	0	0.290961	0.183875	1.10372	0.626607	1.14867	0.91155	1.2876	1.12949	1.39231	0	0	0	0	0	0	0	0	0	0	0	0	0	0	0	0	0	0	0	0	0	0	0	0	0	0	0	0
c_000000000490	0	0	0	0	0	0	0	0	0	0	0	0	0	0	0	0	0	0	0	0	0	0	0	0	0	0	0	0	0	16.4386	41.6801	2.64168	13.2795	1.60154	0.614818	0.15394	0	0	0.0973403	0.00365612	0	0	0	0	0	0	0	0	0
c_000000000491	2.64763	3.76205	8.16392	6.1282	0.998232	2.82845	3.26391	3.33185	2.22595	3.38486	2.61654	1.57283	3.18882	4.94818	8.47161	4.69417	3.48282	4.17057	3.20299	1.83259	16.4792	2.95067	1.37448	2.07792	5.36495	3.64581	6.25322	4.73902	3.35103	3.04459	3.33918	0.263207	2.21269	0.706735	0.837718	3.32567	0.759579	1.89334	2.26637	3.22792	1.14626	2.15093	0.692349	0.609238	2.14222	3.6795	0.422644	1.1565	2.04971
c_000000000492	0	0	0.0847953	1.0526	0	0.0826141	0	0	0.299034	0.043915	0.0528339	0	0	0	0	0	0	0	0	0	0	0	0	0	0.121911	0	0.738354	0.3453	0.338409	0.00629769	0.28494	0.187457	0.87238	0	0	0.0500266	0	0	0	0	0	0	0	0	0	0	0	0	0.189134
c_000000000493	1.01367	1.2009	2.04032	4.48997	0.259574	1.159	1.20921	1.35682	0.746435	1.31456	0.856204	0.586152	0.965253	1.41089	3.17682	1.22829	0.761075	1.76153	0.509769	0.30747	1.50406	1.85864	1.02586	1.21034	2.20872	2.08407	2.497	2.62165	1.9717	2.01681	2.0083	0.364252	1.34714	0.164633	0.191665	1.16362	0.0538238	0.80589	0.888541	1.39595	0.606363	0.758939	0.624331	0.550038	1.17237	2.77922	0.192615	0.520421	0.709469
c_000000000494	0	0	0	0	0	0	0	0	0	0	0	0	0	0.185957	1.68237	4.47235	0.498671	1.16285	1.09162	0.407009	5.45415	0	0	0	0	0	0	0	0	0	0	0	0	0	0	0	0	0	0	0	0	0	0	0	0	0	0	0	0
c_000000000495	0	0	0	0	0	0	0.188487	0.0258598	0	0	0	0	0	0	0.0298857	0	0	0	0	0	4.21457	0.210786	0.328176	0	0.0486825	0.171572	0.0352932	0	0.0568895	0	0	0	0	0	0	0	0	0	0	0.0126956	0.0397778	0	0	0.15099	0	0.0599506	0.282521	0.0449741	0
c_000000000496	0	0	0	0.146154	0.141299	0.177773	0	0.1555	0.195857	0.236985	0.366414	1.89297	2.03418	0.55009	1.41528	1.23686	1.56498	0.272847	0.0360385	0.118801	2.68366	2.77096	3.01117	0	0	0	0	0	0	0.00233973	0	0	1.0831	31.4685	44.5335	16.9099	19.0451	11.4694	2.7848	4.6837	0.729584	1.2824	0	0.291118	0.0283909	0.0194705	1.29918	0.177082	0
c_000000000497	0	0	0	0	0	0	0	0	0	0	0	0	0	0	0	0	0	0	0	0	0	0	0.068334	0	0	0	0	0	0	0	0	0	0	0	0	0.1929	0.671003	0.308753	0.0625183	0.0649432	0	0	0	0	0	0	0	0	0
c_000000000498	0	0	0	0	0	0	0	0	0	0	0	0	0	0.0246436	0	0	0	0	0	0	0	1.04894	0.619529	0.21255	0.294851	0.254459	0	0	0.297868	0.572781	0.163359	0	0.610652	2.6305	3.06376	1.42435	0.956772	0.806595	0.214985	0.205414	0	0	0.011077	0.582746	0.0164063	0	0.537351	0.193937	0
c_000000000499	1.06699	2.79666	6.11319	14.4432	2.02903	6.9882	4.07917	6.37133	3.27957	7.81113	6.77245	3.28228	7.33603	13.285	23.9879	9.4503	6.70808	14.2845	6.93911	4.68072	9.67961	2.05329	1.24471	1.85674	6.40507	5.88233	7.10722	5.43412	3.70044	4.6388	5.17844	0.87618	5.37189	1.10366	1.47888	5.47487	1.00855	3.07751	3.51562	8.21185	3.18084	7.32975	1.45359	1.14552	6.58095	18.7688	2.11546	3.92854	5.61262
c_000000000500	0	0	0	0	0	0	0	0	0	0	0	0	0	0	0	0	0	0	0	0	0	0	0	0	0	0	0	0	10.392	0.776469	0	0	0	0	0	0	0	0	0	0	0	0	0	0	0	0	0	0	0
c_000000000501	0.0856526	0.00328881	0.229938	0.127706	0	0.121205	0.155403	0.11244	0.0591492	0.0973318	0.171265	0	0.149786	0.695924	0.152909	0	0.104865	0.222845	0.0742952	0.0395584	0.772706	0.275557	0	0.0885462	0.600495	0.34694	0.490387	0.486981	0.616015	0.0914248	0.16678	0	0.574436	0.00536632	0.302279	0.440079	0.0415119	0.0302618	0.38787	0.190916	0.0238029	0.14908	0.0358844	0.113653	0.620932	0.300063	0	0.0964706	0.229965
c_000000000502	0	0.216688	0.316291	2.99392	0.760004	0.209589	0.00298339	0.0317057	0	0	0	0	0	0	0	0	0	0.542465	0.175267	0.00794886	3.23903	1.91625	0.315697	0.300642	0.253988	0.0923512	0.357517	0.132828	0.0353772	0.066992	0	0	0.0315953	0	0	0	0	0	0	0	0	0	0	0	0	0	0	0	0
c_000000000503	1.20683	1.50044	3.58976	7.86656	0.331556	1.42759	1.39416	1.72235	1.00662	1.57572	1.26675	0.895924	1.59307	2.61872	6.979	3.11262	1.77448	4.1344	1.864	0.952663	4.70423	1.82647	0.699897	0.931631	2.1433	1.71563	2.17066	2.16196	1.68454	1.46739	2.01313	0.167551	1.08466	0.138449	0.246286	1.14607	0.187434	1.19753	1.1504	1.55794	0.631563	1.33748	0.424851	0.228934	1.19925	2.27667	0.198861	0.542449	0.749757
c_000000000504	0	0	0	0	0	0	0	0	0	0	0	0	0	0	0	2.5332	0.247472	19.4235	0.0778217	0	0.0897354	0	0	0	0	0	0	0	0	0	0	0	0	0	0	0	0	0	0	0	0	0	0	0	0	0	0	0	0
c_000000000505	0	0	0	0	0	0	0	0	0	0	0.866598	1.93429	1.19628	0.246064	3.09089	1.08215	0.722619	0.146511	0	0	0.130212	0	0	0	0	0	0	0	0	0	0	0	0	0	0	0	0	0.103328	0	0	0	0	0	0	0	0	0	0	0
c_000000000506	0	0	0	0	0	0	0	0	0	0	0	0	0	0	0	0	0	0	0	0	0.0175446	0	0.577478	0	0	0	0	0	0	0	0	0	0	0	0.0267999	0.261817	1.96263	2.71381	0.557926	0.622829	0.21004	0.12486	0	0	0	0	0	0	0
c_000000000507	0	0	0	0	0	0	0	0	0	0	0	0	0	0	0	0	0	0	0	0	0	0	0	0	0	0	0	0	0	0	0	0	0	0	0	0	0	0	0	0	0	0	0.0267292	0	0	0	5.63201	2.63193	0.303533
c_000000000508	0	0	0	0.299827	0.0600443	0.0550902	0	0	0.00408228	0.13003	3.16729	7.27349	7.59799	0.347921	0.116785	0.461055	0.536557	0	0	0.0130557	0	0.432214	0.83574	0	0	0	0	0	0	0	0	0	0	5.59508	6.90154	2.23846	2.72494	3.57596	0.761083	1.16262	0.10865	0.149724	0	0	0	0	0	0	0
c_000000000509	0	0	0	0	0	0	0	0	0	0	11.4363	0	0	0	0	0.702259	1.4305	19.6638	0	0.0214688	0	0	0	0	0	0	0	0	0	0	0	0	0	0	0	0	0	0	0	0	0	0	0	0	0	0	0	0	0
c_000000000510	0.291127	0	0.0090269	0	0	0	0	0	0	0	0	0	0	0	0.225068	0	0	0	0	0	0.113965	0	0	0	0.529731	0	0.0020007	0.127071	0	0.0194617	0	0	0	0	0	0	0	0	3.5013	0.597024	0	0.881348	0	0	0	0	0	0.0125671	0.0445353
c_000000000511	0	0	0	0	0	0	0	0	0	0	0	0	0	0	0	0	0	0	0	0	0	0	0	0	0	0	0	0	9.50117	1.8733	0	0	0	0	0	0	0	0	0	0	0	0	0	0	0	0	0	0	0
c_000000000512	0	0	0	0.0930632	0	0	0	0	0.0810986	0.963511	39.6613	6.06227	16.4249	1.36804	2.79636	0.983004	1.11415	0.78541	0.171387	2.65157	0.374125	0.000443908	2.50639	0	0.0103895	0	0	0	0	0	0	0	0	0	0	0.435929	9.36788	3.84603	0.989218	21.2825	3.40436	3.66297	0	0	0.0713648	0.160458	0	0	0
c_000000000513	0	0	0	0	0	0	0	0	0	0	0	0	0	0	0	0	0	0	0	0	0.0788163	0.300825	0.758271	0	0	0	0	0	0	0	0	0	0	0	0.380851	1.60554	2.96474	0.663836	0.0229981	0.121702	0	0	0	0	0	0	0	0	0
c_000000000514	0	0	0	0	0	0	0	0	0	0	0	0	0	0	0	0	0	0	0	0	0	1.47127	1.074	1.65446	4.1289	0.0244946	0.97656	1.47005	0.694096	0.346235	0.0491556	0	0.0272378	0.0143325	0	0.0064365	0	0.110567	0.0583327	0.021609	0.786082	1.12681	0	0	0	0	0	0	0
c_000000000515	2.29756	4.40085	5.82213	16.7633	1.08735	2.75622	2.89187	3.54712	1.56289	2.99709	1.79556	1.41071	2.27365	3.67999	9.63186	3.18533	2.12339	5.05093	1.88127	1.09406	5.10554	2.12199	1.4203	1.07123	3.55789	3.11788	2.99819	3.06875	2.52014	2.42736	2.66592	0.552994	2.7581	0.501531	0.515759	2.24818	0.322315	1.9082	2.57357	5.33809	3.95602	7.33958	1.62947	0.958771	4.54914	9.04943	0.820771	1.61855	2.04742
c_000000000516	0	0	0	0	0	0	0	0	0	0	0	0	0	0	0	0	0	0	0	0	0	3.24971	0	0	0	0	0	0	0	0	0	0	0	0	0	0	0	0	0	0	0	0	0	0	0	0	0	0	0
c_000000000517	0	0	0	0	0	0	0	0	0	0	0	0	0	0	0	0	0	0	0	0	0	0	0	0	0	0	0	0	0	0	0	0	0	0	2.80821	0	0	0	0	0	0	0	0	0	0	0	0	0	0
c_000000000518	0	0	0	0	0	0	0	0	0	0	0	0	0	0	0.777884	0.522487	1.07856	4.98518	0	0	1.74038	0	0	0	0	0	0	0	0	0	0	0	0	0	0	0	0	0.238917	0	3.50366	0	0	0	0	0	0	0	0	0
c_000000000519	0	0	0	0	0	0	0	0	0	0	0	0	0	0	0	0	0.117369	0	0	0	0	0	0.546064	0	0	0	0	0	0	0	0	0	0	2.80941	0.00646184	0	2.68425	0.287293	0	0	0	0	0	0	0	0	0	0	0.0417961
c_000000000520	0	0	0	0	0	0	0	0	0	0	0	0	0	0	0	0	0	0	0	0	0	2.98204	0	0	0	0	0	0	0	0	0	0	0	0	0	0	0	0	0	0	0	0	0	0	0	0	0	0	0
c_000000000521	0.268796	0.389059	0.581006	3.53864	0.214363	1.58418	1.66962	1.16367	1.20888	0.770378	0.579869	0.490659	0.595097	0.57386	3.24525	1.12267	0.835604	0.80037	0.517032	0.10424	0.374324	3.41592	1.2964	2.20294	4.02264	4.0661	4.15257	2.26629	4.21927	5.66274	4.03869	0.601458	2.99964	1.76243	3.07669	4.79239	0.982015	2.14867	1.80994	1.84918	0.676828	1.01595	1.43361	1.98571	2.30759	3.03077	0.704969	2.31196	2.26269
c_000000000522	0	0	0	0	0	0	0	0	0	0	0	0	0	0	0	0	0	0	0	0	0	0	0	0	0	0.0282628	0	0	0	0	0	0	0.00851861	0.0476829	0	0	0	0	0	0	0	0	0	0	0	0.291829	4.09964	0.894575	0.089513
c_000000000523	0	0.0182182	0	0	0	0.102901	0	0.0701294	0.383492	0.0467744	0.472959	0	0	0.0183044	0	0.188317	0.184931	0	0.152287	0	0	0	0	4.56457	0	0	0.2472	0.808764	0.102985	0	0	0	0	0	0.0634419	0.115565	0	0	0	0	0	0.0865101	0	0.100958	0	0	0	0.123643	0
c_000000000524	0	0	0	0	0	0	0	0	0	0	0	0	0	0	0	0	0	11.1342	0	0	0	0	0	0	0	0	0	0	0	0	0	0	0	0	0	0	0	0	0	0	0	0	0	0	0	0	0	0	0
c_000000000525	0	0	0	0.634579	0	0	0	0	0	0	1.20891	0.0184659	2.80158	0.251988	0	0	0	0	0	0	0	0	0	0	0	0	0	0	0	0	0	0	0	0	0	0	0	0	0	0	0	0	0	0	0	0	0	0	0
c_000000000526	0.366845	0.446308	1.0048	2.17749	0	0.44902	0.619663	0.744129	0.360997	0.785563	0.531725	0.552761	0.754959	0.961214	2.08992	0.988488	0.585909	1.23366	0.501515	0.294345	1.22669	0.705797	0.568919	0.629669	1.24252	1.22381	1.24404	1.47965	1.37185	1.64476	1.30425	0.148877	1.0806	0.145387	0.162291	0.965568	0.153123	0.569539	0.763392	1.14968	0.425805	0.610778	0.372797	0.347218	1.03038	0.733213	0.0600596	0.306341	0.271058
c_000000000527	0	0	0	0	0	0	0	0	0	0	0	0	0	0	0	0	0	0	0	0	0	12.549	2.40868	3.23769	0.951674	2.14777	1.61599	5.00956	1.81748	4.83219	4.55512	0.585885	3.49649	2.13717	0.423162	1.01714	0.677109	0.885987	3.13047	8.40014	4.50255	2.51732	0	0	0	0	0	0	0
c_000000000528	0	0	0	0	0	0	0	0	0	0	0	0	0	0	2.49804	0.7306	0.358111	0.152124	0.104635	0.0107414	0.328967	0.0215097	0.086413	0	0.00273626	0	0	0	0	0	0	0	0	0	0	0.377975	0.325228	0.687223	0.277801	0.47869	0.369865	0.176548	0	0	0	0	0.0418439	0.072305	0
c_000000000529	0	0	0	0	0	0	0	0	0	0	0.00939367	0	0	0	0	0	11.2636	1.2881	0	0.253309	0	0	0	0	0	0	0	0	0	0	0	0	0	0	0	0	0	0	0	0	0	0	0	0	0	0	0	0	0
c_000000000530	0	0	0	0	0	0	2.0037	1.19511	0.474461	0.206973	0	0	0	0	0	0	0	0	0	0	0	0.445061	0.208565	0	0	0.0501915	0	0	0	1.51888	0.622094	0.26482	0.572262	4.18065	3.238	2.4979	0.995622	1.04335	0.257856	0.159259	0	0	0.546023	0.0452483	0.209309	0	1.07025	0.108182	0
c_000000000531	0	0	0.217029	2.09268	0.463503	1.71677	4.69779	3.21008	5.04727	1.28148	0.765578	0.610746	0.557017	0.756034	0.368661	0	0.081276	0.00421644	0.00562137	0	0	0.025725	0.122555	0.455041	0.846988	0.584614	0.571441	0.456274	1.00648	1.53452	0.804279	0	0.335802	0.222611	0.278709	0.388746	0	0.0724545	0	0.0500772	0	0	0	0.0913783	0.0648501	0.0714236	0	0.11885	0.126185
c_000000000532	0	0	0	0	0	0	0	0	0	0	0	0	0	11.9346	0.0406799	0	0	0	0	0	0	0	0	0	0	0	0	0	0	0	0	0	0	0	0	0	0	0	0	0	0	0	0	0	0	0	0	0	0
c_000000000533	0	0	0	0	0	0	0	0	0	0	0	0	0.193809	0	4.6654	0	0	0	0	0	0	0	0	0	0	0	0	0	0	0	0	0	0	0	0	0	0	0	0	0	0	0	0	0	0	0	0	0	0
c_000000000534	0	0	0	0	0	0	0	0	0	0	0	0	0	0	0	0	0	0	0	0	0	0	0	0	0	0	0	0	0	0	0	0	0	0	0	0	0	0	0	0	0	0	0	0	0	0	0	0	0
c_000000000535	0	0	0	0	0	0	0	0	0	0	0	0	0	0	0	0	0	0	0	0	0	0.0913159	0.0136208	0	0	0	0	0	0	0	0	0	0	3.86639	2.08164	0.549138	0.20357	0.926364	0	0.148183	0	0	0	0	0	0	0	0	0
c_000000000536	0	0	0.411581	0	0	0.167085	0.238232	0	0	0	0	0	0	0	13.8817	0.318991	0	0.0161899	0	0	0.420346	0	0	0	0	0	0	0	0	0	0	0	0	0	0	0	0	0	0	0	0	0	0	0	0	0	0	0	0
c_000000000537	0.00895081	0.110617	0.966359	1.02016	0	0.158134	0.142196	1.97887	18.8503	8.39139	21.9128	2.24378	15.0364	3.55933	10.1011	10.2802	86.0715	64.9893	3.18062	2.50275	8.21913	1.89675	18.4037	0.130868	0.378741	0.268195	0.441458	0.397723	0.283416	0.205979	0.257886	0	0.123024	0.459811	0.790664	8.42717	60.7125	17.8314	2.1796	3.94237	1.34	1.47848	0.0332379	0	0.0963843	0.556174	0	0.0817536	0.037095
c_000000000538	0	0	0.847741	6.59071	0.144379	0.483539	0.176549	10.2421	0.453528	0.201594	0.0567179	0	0.0926441	0.0572261	0.0533221	0	0	0	0	0	0	0	0.0414042	1.25374	1.85888	2.65211	0.566178	0.123942	0	0	0	0	0	0	0	0	0	0	0	0	0	0	0	0	0.255944	0.741363	0.204929	0.118436	0.368848
c_000000000539	0	0.120562	0.204951	6.12297	0.733755	0.126488	0	0	0	0	0	0	0	0	0	0	0	0	0	0	0	2.62864	0.537896	0	0	0	0.0418919	0	0	0	0	0	0	0	0	0	0	0	0	0	0	0	0	0	0	0	0	0	0
c_000000000540	0	0	0	0	0	0	0	0	0	0	0.0633578	0.423517	0.922683	0	0.510848	0.272516	0.157056	0.746107	0	0	1.32665	0.471453	0.497696	0	0	0	0	0	0	0	0	0	0	4.2721	4.39707	1.96988	1.5176	1.67377	0.0952281	0.224497	0	0.231108	0	0	0	0	0.0204969	0	0
c_000000000541	0	0	0	0	0	0	0	0	0	0	0	0	0	0	0	0	0	0	0	0	0	4.31349	7.07159	0	0	0	0	0	0	0	0	0	0	0	2.28451	21.5771	26.3881	5.84393	0.764557	0.972269	0.409377	0.312835	0	0	0	0	0	0	0
c_000000000542	0.0327754	0.0176896	0.403376	1.26648	0	0.0636872	0	0.152156	0	0.0942364	0.0801678	0	0.0655562	0.209254	0.702779	0.061665	0.0943137	0.500079	0.1712	0.0227113	0.0302038	0.20856	0	0.0568604	0.263557	0.229802	0.387837	0.394396	0.270378	0.193227	0.266619	0	0.105427	0	8.01877	0.665139	0	0.10228	0.083643	0.323361	0.0339798	0.170723	0	0	0.179624	0.286713	0	0.0322068	0.0462179
c_000000000543	0	0	0	0	0	0	0	0	0	0	0.299858	2.32314	1.50201	0.306549	0.150935	0.680272	0.685193	0.0274429	0	0	1.39249	0.878563	2.19889	0	0	0	0	0	0	0	0	0	0	7.02356	7.92192	4.32377	7.4491	6.00726	0.858107	0.840037	0.209486	0.273613	0	0	0	0	0	0	0
c_000000000544	0	0	0	0	0	0	0	0	0	0	0	0	0	0	0	0	0	0	0	0	0	0	0	0	0	0	0	0	0	0	0	0	0	0	0	0	0	0	0	0	0	0	0	0	0	0	2.54492	0.41912	0.0183956
c_000000000545	0	0.239252	0.279942	1.26988	0.854619	1.71721	5.25694	2.03749	1.42161	0.521434	0.510917	0.454451	0.688145	0.434695	1.56984	0.343301	0.184788	0.14609	0.0947571	0	0	0.179009	0.227172	0.0100212	0.0337034	0.0166166	0.102585	0	0.305413	0.451148	0.151478	0	0.72132	2.08722	1.46363	0.98398	0.990811	0.752113	0.17581	0.208316	0	0	0.255359	1.88758	0.211386	0	1.0106	0.756817	0.0958744
c_000000000546	0	0	0	0	0	0	0	0	0	0	0	0	0	0	0	0	0	0	0	0	0	0.668909	0.371721	0	0	0	0	0	0	0.0490192	0.0845829	0	2.27324	5.66122	9.10657	4.00422	2.18979	1.46588	0.686937	0.553444	0.142588	0.165322	0	0	0	0	0	0	0
c_000000000547	0	0	0	0	0	0	0	0	0	0	0	0	0	0	0	0	0	0	0	0	0	0	0	0	0	0	0	0	0	0	0	0	0	0	0	0	0	0	0	0	0	0	0	0	0	0	0	0	0
c_000000000548	0	0	0	0	0	0	0	0	0	0	0	0	0.199514	0	0	0	0	0	0	0	0	0	0	0	0	0	0	0	0	0	0	0	3.6421	0.0718917	0	0	0	0	0	0	0	0	0	0	0	0	0	0	0
c_000000000549	1.75664	2.60428	5.88313	12.9845	0.591619	2.54056	2.24393	3.02388	1.43302	3.24677	2.73556	1.73246	2.88251	5.09332	11.9464	59.8694	3.03463	228.275	3.86046	1.73626	4.55389	3.16125	2.75079	1.7504	4.58672	4.36935	6.02657	5.32795	4.06845	3.59246	4.73595	0.597112	3.27518	53.1651	5.68286	3.29663	5.31423	4.34418	2.47169	4.33994	1.53163	3.18587	1.22495	0.818623	3.16626	5.54213	0.772358	1.89786	3.52787
c_000000000550	0.48917	0.851197	1.895	4.53244	0.0864919	0.809071	0.783323	1.11133	0.829434	1.31558	0.800431	0.518522	0.786766	1.43847	4.16449	1.66206	0.711487	1.93782	0.894793	0.494518	2.29194	0.64283	0.215131	0.451041	1.11073	0.869845	1.34367	1.17646	0.805394	0.857823	1.0538	0.0715678	0.540944	0	0.0514516	0.586634	0	0.449061	0.65417	0.756049	0.11405	0.472666	0.134441	0.0914362	0.57528	0.956832	0.0160036	0.264142	0.206592
c_000000000551	0	0	0	0	0	0	0	0	0	0	0	0	0	0	0	0	0	0	0	0	0	0	0	0	0	0	0	0	0	0.170176	3.62044	0.2781	1.095	0.0902384	0.0181438	0.244564	0.00259254	0.756593	0.746718	0.530474	0	0.13074	0	0	0	0	0	0	0
c_000000000552	0	0	0	0	0	0	0	0	0	0	0	0	0	0	0	0	0	0	0	0	0	0	0	0	0	0	0	0	0	0	0	0	0	0	0	0	0	0	0	0	0	0	0	4.8732	0	0	0	0	0
c_000000000553	0.160491	0.241476	0.789826	2.06958	0	0.356233	0.25845	0.369525	0.150412	0.53746	0.349618	0.158637	0.196737	0.536124	1.61168	0.978978	0.283582	1.02582	0.336138	0.130078	1.94763	0.317349	0.157296	0.132502	0.616692	0.690902	1.10237	0.798294	0.616592	0.654859	0.63318	0.0826985	0.529492	0	0	0.372557	0	0.249966	0.379704	0.68832	0.214842	0.432284	0.14174	0	0.389602	1.22404	0	0.0798063	0.246487
c_000000000554	0	0	0	0	0	0	0	0	0	0	0	0	0	0	0	0	0	0	0	0	0	3.6004	0.398971	0.239339	0	0	0	0	0	0.222002	0.173045	0	0	0	0	0	0	0	0	0.31404	0.0945482	0.139546	0	0.0110891	0	0.0616569	0	0	0
c_000000000555	0	0	0.265217	1.37133	1.50187	4.26376	0.312096	0.159637	0	0.0170659	0	0	0	0.0662962	0	0	0	0.0913375	0.0180552	0	0	0	0	0	0	0	0	0	0	0	0	0	0	0	0	0	0	0	0	0	0	0	0	0.0685185	0	0	0	0	0
c_000000000556	0.00848673	0.224795	0.712869	1.22795	0	0.0553083	0.0553491	0.155857	0.00890455	0.22389	0.137626	0	0.104781	0.285111	1.09215	0.159145	0.150426	0.588913	0.172668	0.0135691	0.0166655	0.380412	0.121029	0.0691863	0.675032	0.630474	1.06932	0.751212	0.503607	0.516149	0.613459	0.0462795	0.51626	0.0215144	0	0.351101	0	0.284852	0.324613	0.650778	0.169458	0.439895	0.101092	0	0.581027	0.87743	0.0107521	0.217095	0.290635
c_000000000557	0	0.233984	0.0853942	4.24839	0.305888	0.102972	0	0.0150561	0	0	0	0	0	0	0	0	0	0	0	0	0	0	0	0	0	0	0	0	0.168366	0	0	0	0	0	0	0	0	0	0	0	0	0	0	0	0	0	0	0	0
c_000000000558	0	0	0	0.120865	0	0	0	0	0	0	0	0	0	0	2.09205	1.18538	0.474034	0.575682	0	0.192699	2.93332	0.0816854	0	0	0	0	0.0246566	0	0	0	0	0	0	0	0	0	0	0	0	0	0	0	0	0	0	0	0.365158	0.108745	0
c_000000000559	0	0	0	0	0	0	0	0	0	0	0	3.8169	6.93993	2.38657	11.1561	5.22906	1.18439	0.630618	0	0.0879752	4.13546	0.150425	0.43433	0	0	0	0	0	0	0	0	0	0	4.50509	6.11575	1.15566	1.41728	1.57606	0.369816	0.246079	0.0686123	0.00697693	0	0	0	0	0	0	0
c_000000000560	0	0	0.00156155	0.147163	0	0	0	0	0	0	0	0.140337	0.0903809	0	0.751998	0.213667	0	0	0	0	4.7728	0	0	0	0	0	0	0	0	0	0	0	0	0.00779384	0	0.0709625	0.00327214	0.496157	0	0.114545	0	0	0	0	0	0	0	0	0
c_000000000561	0	0	0	0	0	0	0	0	0	0	0	0	0	0	1.10149	0.262244	0.158012	0	0	0	2.48654	0	0	0	0	0	0	0	0	0	0	0	0	0	0	0	0	0	0	0	0	0	0	0	0	0	0	0	0
c_000000000562	0.256004	0.276487	0.787035	1.47642	0	0.343466	0.421436	0.527079	0.17403	0.596422	0.325638	0.231197	0.4048	0.397917	1.39274	0.445768	0.394	0.600376	0.310325	0.101172	0.526013	0.549306	0.471649	0.400111	0.832272	0.700016	0.816915	0.950488	0.777629	0.827358	0.679036	0.0467538	0.584728	0.0996544	0.0741353	0.616222	0	0.421784	0.433854	0.617419	0.152031	0.234553	0.120671	0.0782228	0.332699	0.116719	0	0.108595	0.0474115
c_000000000563	1.83623	1.90233	4.22455	12.3197	0.633321	1.92215	2.24003	2.70633	1.31507	2.51716	2.03098	1.21683	1.89771	2.99964	9.23721	3.23555	1.71121	4.58564	1.80293	0.937045	4.53111	1.97575	1.26981	1.57128	3.40359	2.75641	3.17287	3.74965	3.07448	3.07893	2.68743	0.53381	2.29204	0.446838	0.515395	1.89823	0.343934	1.3399	1.33205	2.34173	0.72641	1.25975	0.567318	0.399747	1.11442	2.02916	0.138429	0.530826	0.583317
c_000000000564	0	0	9.50555	25.7874	1.5968	3.42449	2.48577	2.30447	1.18808	2.21416	2.53984	0.61964	1.15833	2.5978	10.3893	1.44678	1.3986	2.24421	1.40763	0.667013	0.586345	0	0	4.81113	8.05883	1.37904	1.97225	0.974489	0.106193	0.0332317	0.189921	0.0394147	0	0.177601	0	0	0	0.0463503	0.018641	3.13215	0.0681504	1.49898	0	0	0	0.100761	1.34522	2.04473	3.15768
c_000000000565	0	0	0	0	0	0	0	0	0.255785	0	0.287834	8.61693	0.115903	0	0	0	0	0	0	0	0	0.586609	0.343963	0	0	0	0	0	0	0	0	0	0	5.5486	4.67377	2.40839	1.38617	0.65752	0.164866	0.146306	0	0	0	0	0	0	0	0	0
c_000000000566	0	0	0	0	0	0	0	0	0	0	0	0	0	0	0	0	0	0	0	0	0	0.516756	0	0.0131444	0	0	0	0.137636	0	1.44873	1.05123	0	0.466989	0.270019	0.137712	0.0906516	0	0	0	4.8924	0.536597	0.150391	0	0	0	0	0	0	0
c_000000000567	0	0	0	0	0	0	0	0	0	0	0	0	0.867459	0	0	0	0	0	0	0	0	0.728187	0.582993	0	0	0	0	0	0	0	0	0	0	0.143452	0.74222	4.08347	1.64374	1.41242	0.167948	0.16309	0	0	0	0	0	0	0	0	0
c_000000000568	0	0	0	0	0	0	0	0	0	0	0	0	0	0	0	0	0	0	0	0	0	0	0	0	0	0	0	0	0	0	0	0	0	0	0	0	0	0	0	0	0	2.40303	0	0	0	0	0	0	0
c_000000000569	0	0	0	0	0	0	0	0	0	0	0	0	0	0	0	0	0.0293917	0.131104	0	0	0.446279	0	0	0	0	0	0	0	0	0	0	0	0	0	0	0	0	0.038073	0	0	0	0	0	0	0	1.02546	13.2148	4.55401	1.23768
c_000000000570	1.09005	1.28108	2.20748	4.02115	0.359158	1.16537	1.11737	1.32099	0.842183	1.10111	0.893911	0.750785	0.892916	1.42945	3.11712	1.20141	0.717125	1.83327	0.597793	0.466287	1.4854	1.75632	0.991203	1.04908	2.18299	2.07764	2.91093	2.46605	2.0661	2.06207	2.16349	0.278569	1.28975	0.163194	0.288029	1.19209	0.0975776	0.834385	0.873774	1.2785	0.569258	0.810603	0.720799	0.303494	1.15576	2.70416	0.13198	0.634491	0.830168
c_000000000571	0	0	0	0	0	0	0	0	0	0	0	0	0	0	0.868315	1.72946	4.44328	11.7389	0	0.104088	0	0	0	0	0	0	0	0	0	0	0	0	0	0	0	0	0	0	0	0	0	0	0	0	0	0	0	0	0
c_000000000572	0	0	0	0	0	0	0	0	0	0	0	0	0	0	0	0	0.125564	0.222598	0	0.297811	9.98248	0	0	0	0	0	0	0	0	0	0	0	0	0	0	0	0	0	0	0	0	0	0	0	0	0	0	0	0
c_000000000573	0	0	0	0	0	0	0	0	0	0.0249534	0.807315	0	0	0.0458989	5.84051	2.16125	0.367559	1.59158	0.0372796	0	0.570194	0	0	0	0	0	0	0	0	0	0	0	0	0	0	0	0	0.624566	0	0.0959848	0	0	0	0	0	0	0	0	0
c_000000000574	0	0	0	0.0885917	0	0	0	0	3.63524	0	0	0	0	0	0	0	0.239099	0	0	0	0.0263878	0	0	0	0.0912203	0	0	0	0	0.246758	0	0	0	0	0	0	0	0	0	0	0	0	0	0	0	0	0	0	0
c_000000000575	0	0	0	0	0	0	0	0	0	0	0	0	0	0	0	0	0	0	0	0	0	0.953392	0.0675895	0	0	0	0	0	0	0	0	0	0.186614	5.66586	7.93393	5.28753	0.742806	1.05475	0.321911	0.309665	0	0.138564	0	0	0	0	0	0	0
c_000000000576	0	0	0	0.0580589	0	0	0	0	0	0	0	0	0	0	0	0	0	0	0.0114943	0	1.22183	0.535995	1.35592	0	0	0	0	0	0	0	0	0	0	0	0.583029	2.54663	4.6235	3.6402	2.00488	8.60113	0.781512	0.588247	0	0	0	0	0	0	0
c_000000000577	0	0.244432	0.657595	1.39312	0	0.26038	0.123889	0.344251	0.221964	0.544916	0.250899	0.0700058	0.129193	0.591105	1.49879	0.40595	0.40809	0.912011	0.344241	0.18126	0.422347	0.139065	0.0469849	0.137862	0.502232	0.220108	0.328703	0.235912	0.122496	0.161515	0.121744	0	0.193016	0	0	0.282384	0	0.123764	0.137873	0.478331	0.0403358	0.415267	0	0	0.305238	0.814903	0	0.154948	0.411738
c_000000000578	0	0	4.72266	12.4976	1.47802	3.25587	2.13066	2.54666	0.949578	1.88441	1.24443	0.202552	0.651706	2.05093	3.63182	1.15317	0.921213	1.58845	1.14405	0.570862	1.85376	0.0635769	0.00217172	1.29467	6.68481	4.97127	4.41754	1.57246	1.00124	0.507869	1.1168	0.170035	0.580761	0.448389	0.100379	0.419273	0	0.192153	0.315059	1.58543	0.091497	3.08704	0	0	0	0	0.0652991	0.924194	3.96
c_000000000579	0	0	0	0	0	0.378439	3.10826	2.2759	0	0	0.434944	0	0.220613	0.512479	0	0	0	0	0	0	0	0	0	0	0	0	0	0	0	0	0	0	0	0	0	0	0	0	0	0	0	0	0	0	0	0	0	0	0
c_000000000580	0	0.0466298	0.390741	0.875394	0	0.141003	0.0851825	0.107349	0	0.191915	0.076473	0.0474056	0.042192	0.171821	0.696462	0.156085	0.0495377	0.257378	0.144508	0.0211785	0.0270686	0.201442	0.0515987	0	0.396477	0.306771	0.501311	0.428677	0.234291	0.236386	0.216813	0	0.190504	0	8.22794	0.513617	0	0.0954327	0.0950547	0.204106	0.0109047	0.195823	0	0	0.153261	0.383264	0	0.0810179	0.0987083
c_000000000581	0	0	0.111696	0.152042	1.74283	2.24056	0	0.124205	0	0	0.522179	0	0.693588	0.00862426	0.330331	0	0.0369728	0.035951	0	0	0.0540626	0	0	0.11042	0.0196103	0.031726	0.392991	0	0.0513726	12.3581	0.0107828	0.570411	0	0	0	0	0	0	0.232617	0.137528	0	0.30898	0	0	0	0.0363456	0.979819	0	0
c_000000000582	0.0884268	0.540424	1.44557	2.57109	0.138781	0.72268	0.470128	0.751712	0.265865	0.979818	0.795818	0.460389	0.764788	1.15069	3.1275	1.12683	0.795118	1.8719	0.86997	0.671195	1.32529	0.402048	0.146864	0.333738	1.19415	1.12424	1.47133	1.8671	1.11445	1.29562	1.37352	0.216094	1.16733	0.211639	0.165339	0.705237	0.112582	0.669023	0.836076	1.41852	0.469927	1.09577	0.112018	0	0.621251	1.49663	0.0699422	0.348394	0.406133
c_000000000583	0.025419	0.127777	0.428543	0	0	0.0772646	0.166904	0.146344	1.63305	2.03196	0.934123	0.0240648	0.0545347	0.318709	0	0.0354312	0.0328166	0	0.135777	0.0107172	0.0734649	0.114848	0	0.4047	0.0392451	0.0817144	0.179581	0.401902	1.18034	0.191322	0.223356	0	0	0	0.0190601	0.0577227	0	0	0.0366595	0	0	0	0	0.0540444	0.318168	0	0	0.202919	0.212289
c_000000000584	0	0	0	0	0	0	0	0	0	0	0	0	0	0	0.518042	12.4915	0.931576	1.30351	0.109542	0	0.282955	0	0	0	0	0	0	0	0	0	0	0	0	0	0	0	0	0	0	0	0	0	0	0	0	0	0	0	0
c_000000000585	0	0	0	0	0	0	0	0	0	0	0	0	0	0	0	0	0	0	0	0	9.6738	0.558582	2.67893	0	0	0	0	0	0	0	0	0	0	0	0.856446	2.1504	11.8728	4.9142	0.398022	1.28496	0.440969	0.273875	0	0	0	0	0	0	0
c_000000000586	0.214378	0	0.10324	0.19958	0	0.124026	0.0438792	0	0	0	0	0	0	0.159164	0	0	0	0.110714	0.0404505	0.605598	1.04954	0.38801	0.00550647	0.0201604	0	0	0.13093	0.544386	0.156598	0.485571	0.28415	0	0.125352	0	0	0	0	0	0	0.077151	0.00211655	0	0	0	0	0.0779189	0	0	0
c_000000000587	0	0	0.0421177	0	0	0	0	0	0	0	0	0	0	0	0.0588363	0.301043	0.994041	0.488163	0	0.289883	6.38909	1.02139	6.97862	0	0	0	0	0	0	0	0	0	0	0	1.2684	7.5458	57.3204	4.79784	0.882196	1.25152	0.718493	0.309499	0	0	0.0281661	0	0	0	0
c_000000000588	0.256605	0.996301	1.54005	2.55908	0	0.534072	0.54688	0.66004	0.331002	0.955695	0.697337	0.30635	0.681851	1.70596	2.86983	1.07868	0.848573	1.38913	0.650137	0.272	0.814675	0.126058	0.0413335	0.240193	0.59097	0.353265	0.53835	0.599296	0.385098	0.329216	0.283345	0	0.222467	0.0301317	0.00884263	0.31409	0	0.116081	0.346814	0.329805	0.0453335	0.240309	0	0	0.172119	0	0	0.0908725	0.128329
c_000000000589	0	0	0	0	0	0	0	0	0	0	0	0	0	0	0	0	0	0	0	0	0.125111	0.105071	0.332863	0	0	0	0	0	0	0	0	0	0	0.94872	1.80659	0.962641	1.5064	1.74089	0.162997	0.218304	0	0.000834852	0	0	0	0	0	0	0
c_000000000590	0.203318	0.521594	1.05094	3.67185	0	0.329449	0.349277	0.777147	0.376843	0.76786	0.557211	0.287503	0.456107	0.864593	3.21844	1.66358	0.56477	2.32081	0.619786	0.488589	0.998832	0	0	0	0.048617	0	0.0658231	0	0	0	0	0	0	0	0	0	0	0	0	0.0932119	0	0	0	0	0	0.0410718	0	0	0
c_000000000591	0	0.259347	0.120796	2.05672	0.802396	0.538442	0.14337	0.111347	0.0114977	0.36376	0.0166518	0.188756	29.379	0.123631	0.208243	0.072738	0.121915	0.174195	0.265081	0.470609	0.0686496	0	0	0.0415307	0.14434	0.847839	0.477799	0.110311	0.0247016	0.0361295	0	0	0	0	0	0	0	0.159456	0.0278028	0.0364342	0	0.00619153	0	0	0.554477	3.21818	0.652023	1.0792	1.34231
c_000000000592	0	0	0	0	0	0	0	0	0	0	0.286937	0.245682	0.34269	0.0783883	0.169212	0.0381524	0	0	0	0	0	0.706458	0.167315	0	0.111857	0	0	0	0	0	0	0	1.24103	4.50477	4.48055	2.81445	0.484005	0.668585	0.433904	0.343198	0	0	0	0	0	0	0.897346	0.0137072	0.0746507
c_000000000593	0	0	0	0	0	0	0	0	0	0	0	0	0	0	1.38948	1.49072	0.127372	0.195212	0.0121431	0	0.924823	0	0	0	0	0	0	0	0	0	0	0	0	0	0	0	0	0	0	0	0	0	0	0	0	0.104049	4.47584	1.80891	0.246091
c_000000000594	0.486932	0.671618	1.00087	1.10947	0	0.474175	0.218042	0.490953	0.214011	0.529232	0.265051	0.201122	0.333077	0.748011	1.27132	0.322253	0.378435	0.721033	0.465349	0.338961	1.38203	0.535623	0.246079	0.445495	0.742107	0.702047	0.97032	1.06674	0.685837	0.753404	0.700698	0	0.555149	0	0.0799486	0.471605	0.0991563	0.34732	0.529756	0.73453	0.149909	0.329413	0.0802864	0.0311649	0.406386	1.05477	0.010974	0.265155	0.22541
c_000000000595	0.832421	2.20436	3.5606	6.82208	0.346297	1.68648	1.56089	2.15968	0.910817	1.72293	1.29276	0.845649	1.21859	2.21419	5.16149	2.52656	1.10828	2.49614	1.18929	0.702324	2.03819	1.08222	0.776661	1.12511	2.90196	1.57988	2.39802	1.89107	1.71938	1.09902	1.52022	0.190569	1.10923	0.164867	0.360467	1.43259	0.583798	1.41998	1.47522	3.49955	1.38574	1.98051	0.538676	0.694569	1.92068	3.06837	0.415051	1.00609	2.22905
c_000000000596	1.16313	1.21243	3.56547	7.1114	0.097359	1.3602	1.62901	2.34892	1.36105	2.83304	2.32841	1.46515	2.1876	3.71601	9.72876	4.72831	2.85923	6.44642	2.67971	1.61394	5.29704	2.48526	1.40735	1.7058	3.62941	3.17361	4.09576	4.21568	4.00015	3.02899	3.34497	0.857524	2.89349	0.544264	0.672915	2.74618	0.861882	2.15122	3.03774	3.67161	1.26712	2.20017	1.13982	0.713719	3.03761	1.36421	0.45723	1.57456	1.84112
c_000000000597	0	0	0	0	0	0	0	0	0	0	0	0	0	0	0.0876364	0	13.9445	0.402725	0	0	0	0	0	0	0	0	0	0	0	0	0	0	0	0	0	0	0	0	0	0	0	0	0	0	0	0	0	0	0
c_000000000598	0.194116	0.00980354	0	0	0	0	0	0	0	0.0818166	0	0	0	0	0	0	0	0	0	0	0	0	0.078197	0.11062	2.17508	0	0	0	0	0	0	16.5443	0.241193	0	0	0	0	0	0	0	0	0	0	0	0	0	0	0	0
c_000000000599	0	0	0	0	0	0	0	0	0	0	0	0	0	0	0	0	0	0	0	0	0	3.51687	0	0	0	0	0	0	0	0	0	0	0	0	0	0	0	0	0	0	0	0	0	0	0	0	0	0	0
c_000000000600	0	0	0.255649	1.51924	1.88018	4.46145	0.191804	0.136138	0.0935689	0.157195	0.0704377	0	0	0.0258924	0	0	0	0.0772892	0	0	0	0	0	0	0	0	0	0	0	0	0	0	0	0	0	0	0	0	0	0	0	0	0.0192853	0.270569	0	0	0	0	0
c_000000000601	0	0	1.03634	1.14088	0	0.142167	0.0960067	0	0	0	0	0	0	0	0	0	0	0	0	0	0	0	0.0998089	3.94495	4.55705	0.480506	1.94692	0.522089	0.450548	0.0691079	0.15809	0	0	0	0	0.713517	0	0.385134	0.149515	0.252184	0.0589324	0.199544	0	0	0.46055	0	0.300764	0.496886	1.39663
c_000000000602	0	0	0	0	0	0	0	0	0	0	0	0	0	0	0.700554	0	0.615218	0	0	0	0.337801	0.416601	1.22888	0	0	0	0	0	0	0	0	0	0	0	0.492548	1.95949	4.18305	3.47094	0.308648	0.563451	0.284432	0.0593371	0	0	0	0	0	0	0
c_000000000603	0	0	0	0	0	0	0	0	0	0	0	0	0	0	0	0	0	0	0	0	0	0.955481	0.432898	0	0	0	0	0	0	0	0	0	0.978021	11.2361	9.8951	5.40675	1.92939	1.46775	1.06051	1.03129	0.177615	0.280335	0	0	0	0	0	0	0
c_000000000604	0	0	0.0885254	4.13098	0	0.0312235	0	0	0	0	0	0	0	0	0	0	0	0	0	0	0	0	0	0	0	0	0	0	0	0	0	0	0	0	0	0	0	0	0	0	0	0	0	0	0	0	0	0	0
c_000000000605	0.31098	0.337454	0.800835	1.93807	0	0.396715	0.615803	0.728701	0.245825	0.67151	0.532282	0.278459	0.687143	0.652814	2.34032	0.653876	0.404635	1.0712	0.37541	0.259565	0.974057	0.587294	0.552103	0.628619	1.20735	1.08413	1.11541	1.14247	1.27063	1.39118	1.146	0.182935	1.02066	0.154738	0.144926	0.768708	0	0.454218	0.68549	0.858986	0.269174	0.49673	0.341728	0.253631	0.916758	0.244969	0.063233	0.266943	0.1531
c_000000000606	0	0	0.0319406	0	0	0	0	0	0	0	0	0	0	0	0	0	0	0	0	0	0	0.266622	1.55003	0	0	0	0	0	0	0	0	0	0	0	0	1.41233	5.3678	6.17721	0.455731	0.667759	0.276721	0.400118	0	0	0	0	0	0	0
c_000000000607	0	0	0	0	0	0	0	0	0	0	0	11.7085	2.49841	1.97264	0	0.099279	0.6345	0.127239	0.00811554	0	0.0046317	0	0	0	0	0	0	0	0	0	0	0	0	0	0	0	0	0	0	0	0	0	0	0	0	0	0	0	0
c_000000000608	1.17431	1.14559	2.00012	2.05658	0.329826	1.46548	1.37482	1.22235	0.652876	1.4532	1.18219	0.68442	0.813014	1.53259	2.34307	1.24088	0.986116	2.22377	1.20274	0.683401	4.34928	2.20585	1.25703	1.01308	2.93877	2.9627	3.78613	4.08977	3.16519	3.2756	3.27076	0.642074	2.61627	0.173186	0.335195	1.49427	0.169443	1.27788	1.58635	2.36273	0.894843	1.29942	0.519934	0.112605	0.760275	2.3254	0	0.353091	0.430295
c_000000000609	0	0	0	0	0	0.159955	10.4856	3.4999	3.67003	0.540411	0.098965	0	0	0	0	0	0.139329	0.851253	0.126873	0.0760334	9.59108	0	0	0	0	0	0	0	0	0	0	0	0.0788708	0	0	0	0	0	0	0	0	0	0	0	0	0	0	0	0
c_000000000610	0	0	0.216992	1.66568	0	0.217426	0	0	0.462255	1.12903	12.8141	7.83458	22.1286	1.19824	4.02374	0.438656	4.02799	2.24744	0	0.325389	0.0926316	0.501256	3.00314	0	0	0.189525	0	1.1388	0	0	0	0	0	4.18276	4.14249	2.52151	11.1476	16.5889	1.09152	24.4761	0.111348	0.0792435	0	0	0	0	0	0	0
c_000000000611	0	0	0	0	0	0	0	0	0	0	0	0	0	0	0	0	0	0	0	0	0	0	0	0	0	0	0	0	0	0	0	0	0	0	0	0	0	0	0	0	0	0	0	1.44942	4.44942	3.36165	7.52006	2.70771	0
c_000000000612	0	0	0	0.596596	0	0	0	0	0	0	0	0	0	0	0	0.305612	0	0	0	0	0	0	2.66689	0	0	0	0	0	0	0	0	0	0	0	0	0	0	0.00742309	0	0	0	0	0	0	0.689683	0	0	0	0
c_000000000613	0	0	0	0	0	0	0	0	0	0	0	0	0	0	0	0	0	0	0	0	0	0	0	0	0	0	0	0	0	0	0	0	0	0.864192	2.35605	0.559904	0	0.0547921	0	0	0	0	0	0	0	0	0	0	0
c_000000000614	0.475473	0.370664	0.876336	0.987586	0.0849148	0.567925	0.595717	0.570047	0.205498	0.821427	0.31695	0.34193	0.464226	0.660117	1.51386	0.311499	0.551768	0.640117	0.548425	0.214951	1.16614	0.851272	0.578644	0.590789	1.46094	0.83994	1.42198	1.47207	1.49327	1.50683	1.3519	0.0883221	0.891003	0.198685	0.166471	0.704389	0	0.510968	0.643622	0.705717	0.280501	0.392372	0.321843	0.14446	0.570803	0.329177	0.0448269	0.255316	0.241
c_000000000615	0	0	0	0	0	0	0	0	0	0	0	0	0.235469	0	0	0	0	0	0	0	0	0	0.304709	0	0	0	0	0	0	0	0	0	0	0	3.146	0	1.58767	0	0	0	0	0	0	0	0	0	0	0	0
c_000000000616	0	0	0	0	0	0	0	0	0	0	0	0	0	0	0	0	0	0.0250507	0	0	0	0.084547	0.776189	0	0	0	0	0	0	0	0	0	0	0.0272369	0.845079	1.13124	2.76309	2.20363	0.116403	0.279914	0.0828363	0.0816558	0	0	0	0	0	0	0
c_000000000617	0	0	0	0	0	0	0	0	0	0	0.429551	2.5632	2.0204	0.375606	0.0994902	0	0.0221343	0.0257804	0	0	0.11231	0	0	0	0	0	0	0	0	0	0	0	0	0	0	0	0.00578392	1.02216	0	1.41266	0.0709998	0.000418677	0	0	0	0	0	0	0
c_000000000618	0	0	0	0	0	0	0	0	0	0	0	0	0	1.95606	0	0	0	0	0	0	0	0	0	0	0	0	0	0	0	0	0	0	0	0	0	0	0	0.0403755	0	0.123082	0	0	0	0	0	0	0	0	0
c_000000000619	0	0	0	0	0	0	0	0	0	0	0	0	0	0	0	0	0	0	0	0	0	0	0	0	0	0	0	0	0	0	0	0	0	0	0	0	0	0	0	0	0	0	0	0	8.68637	0	0	0	0
c_000000000620	0	0	0	0.871705	0	0	0	0	0	0	0	0	0	0	0	0	0	0	0	0	0	0	0	0	0	0	0	0	0	0	0	0	0	0	0	0	0	0	0	0	0	0	0	0	0	0	0	0	0
c_000000000621	3.926	0	0	0	0	0	0	0	0	0	0	0	0	0	0	0	0	0	0	0	0	0	0	0	0	0	0	0	0	0	0	0	0	0	0	0	0	0	0	0	0	0	0	0	0	0	0	0	0
c_000000000622	0.67484	1.12119	2.77993	5.89211	0.0553142	1.05326	0.894717	1.36592	0.738099	1.66052	1.38919	0.674102	0.987097	1.77271	5.17029	2.7935	1.44505	2.59231	1.3816	0.716348	4.59372	0.840246	0.443671	0.584438	1.79752	1.42869	2.30805	2.14301	1.75251	1.14192	1.32354	0.0415569	1.0671	0.128487	0.198022	1.09802	0.0149476	0.882869	1.02816	1.75932	0.340124	1.10617	0.232811	0.111218	0.990856	0	0.0852677	0.565096	0.663001
c_000000000623	0	0	0	0	0	0	0	0	0	0	0	0	0	0	0	0	0	0	0	0	0	1.98227	1.60606	2.57794	0.794244	0.503615	0.239028	0.259825	0.0467396	0	0	0	0	0	0	0	0	0	0	0	0	0.758543	0	0	0	0	0	0	0
c_000000000624	0.18578	0.696955	1.41408	3.19488	0.0996869	0.620819	0.568711	0.742834	0.163266	0.722067	0.475604	0.313079	0.715772	1.03132	2.46226	1.03269	0.601479	1.33315	0.746707	0.429417	1.62836	1.07993	0.386752	0.701465	1.61433	1.25347	1.62458	1.8017	1.23431	1.24143	1.35535	0.219708	1.15682	0.169081	0.232622	1.18854	0.1073	0.724284	0.916661	1.43441	0.699352	0.852979	0.385911	0.0935011	0.926825	0.895776	0.111987	0.60581	0.62958
c_000000000625	0	0	0	0.0480403	0	0	0	0	0	0	0	0	0	0	0	0	0.16565	0	0	0	3.48954	0.697306	0.369056	0.13891	0.447426	0.52527	0.500402	0.491702	1.1097	0.912718	0.535882	0	0.124088	0	0	0	0	0.124928	0.144208	0.202447	0	0	0.0450783	0.0180053	0.0669606	0.157608	0.0336563	0.121135	0.0228555
c_000000000626	0	0	0	2.06784	1.67757	0.241021	0.147916	0.834346	0	0.0974249	1.53552	0	0	0	0.0667662	0.206177	11.8289	3.45446	0	0.709711	0.21945	0	0	0	0	0	0	0	0	0	0	0	0	0	0	0	0	0	0	0	0	0	0	0	0	0	0	0	0
c_000000000627	0	0	0	0	0	0	0	0	0	0	3.91732	0.25165	0	0	0	0	0.94976	1.22814	0	0	0	0	0	0	0	0	0	0	0	0	0	0	0	0	0	0	0	0	0	0	0	0	0	0	0	0	0	0	0
c_000000000628	0	0	0	0	0	0	0	0	0	0	0	0	0	0	0	0	0	0	0	0	0	0	0.249003	0	0	0	0	0	0	0	0	0	0	0	0.0577113	0.413201	2.44856	0.533941	0.00827802	0.0373263	0	0	0	0	0	0	0	0	0
c_000000000629	0	0	0	0	0	0	0	0	0	0	1.6761	3.2954	1.92477	0	0	0	0.572384	0.827964	0	0.409531	0	0	0	0	0	0	0	0	0	0	0	0	0	0	0	0	0	0	0	0	0	0	0	0	0	0	0	0	0
c_000000000630	0	0	0.0587217	0.496103	0.0147633	0.701256	0.794494	0.309189	0.0253479	0	0	0	0	0	1.0809	0.19126	0	0	0	0	0	2.78864	0.731531	0.180457	0.578705	0.270877	0.12814	0.0348684	0	0	0	0	0	0	0	0	0	0	0	0.00781572	0	0	0	0	0.0228402	0	0	0	0
c_000000000631	0	0	0	0	0	0	0	0	0	0.115194	4.79723	1.71545	1.43864	0.156004	1.14648	0.343926	1.68104	0.268363	0.000949729	0.0444173	1.01664	8.50407	1.93566	0	0	0	0	0	0	0	0	0	0.638657	45.4773	81.5563	45.907	7.95407	11.7275	3.91989	5.20317	0.513188	0.56943	0	0	0	0	0	0	0
c_000000000632	0	0	0	0	0	0	0	0	0	0	0	0	0	0	0	0	0	0	0	0	0	0.00212311	0	0	0	0	0	0	0	0	0	0	0.404337	0.86052	1.88634	0.376108	0.0347087	0.16755	0	0	0	0	0	0	0	0	0	0	0
c_000000000633	0	0.16918	0.688196	1.34752	0	0.182298	0.103409	0.22742	0.069245	0.808571	0.293224	0	0.179964	0.412709	1.04956	0.30421	0.349057	0.571972	0.333782	0.25735	0.022804	0.22807	0.153915	0	0.225131	0.266231	0.583811	0.488813	0.451533	0.310121	0.665761	0	0.369415	0	4.132	0.792329	0.472031	0.674114	0.320457	0.871775	0.592377	0.503647	0	0	0.0279772	0.362213	0	0.0747066	0.202217
c_000000000634	0	0	0	0	0	0	0	0	0	0	0	0	0	0	0	0	0	0	0	0	0	0	0	0	0	0	0	0	0	0	0	0	0	0	0	0	0	0	0	0	0	0	0	0	0	0.186741	1.25853	1.39793	0.468178
c_000000000635	0	0	1.38388	0.0143989	0	0.0326908	0	0.167769	0.126886	0.176613	0.857032	0.432058	0	0.000283172	0	0	0.577358	0.038432	0.687827	0	0.309299	0	0	0	0.482374	0.167688	0.5562	0.162871	0.28026	0.0661919	0	0	0.597646	0.489597	0.33341	0	0	0.0864192	0	0.715989	0	0.135915	0	0.099207	0.387653	0	0	0.0733833	0.681252
c_000000000636	0.260853	0.287879	0.527413	1.56511	0	0.487831	0.70877	0.608906	0.110268	0.460801	0.348982	0.177531	0.290927	0.564808	1.12645	0.534638	0.405243	0.47936	0.222997	0.156491	0.567211	0.571951	0.398734	0.344878	0.663146	0.681737	0.875217	0.663095	0.942652	1.04568	0.578577	0.014905	0.576536	0.0906471	0.169787	0.586547	0.104665	0.472309	0.420209	0.685121	0.173426	0.326531	0.092598	0.153351	0.316186	0.0425042	0	0.143737	0.0342249
c_000000000637	0	0	0	0	0	0	0	0	0	0	0	0	0	0	0	0	0	0	0	0	0	0	0	0	0	0	0	0	0	0	0	0	0	0	0	0	0	0	5.26387	0.297496	0	0	0	0	0	0	0	0	0
c_000000000638	0	0	0	0	0	0	0	0	0	0	0	0.74419	0.298386	0	0.154481	0.622113	1.41169	4.82355	0	0	1.45658	0	1.36816	0	0	0	0	0	0	0	0	0	0	0	0	0.436162	4.16492	5.46735	1.23399	1.3217	0.363207	0.705462	0	0	0	0	0	0	0
c_000000000639	0	0	0	0	0	0	0	0	0	0	0	0	0	0	0	0	0	0	0	0	1.9713	0	0	0	0	0	0	0	0	0	0	0	0	0	0	0	0	0	0	0	0	0	0	0	0	0	0	0	0
c_000000000640	0	0	0	0	0.0190915	2.56283	1.17333	1.05095	0.10243	0.5245	0.19678	0	0	0.248316	0.23124	0	0	0.00440999	0.104835	0	0.0137626	0	0	0	0	0	0	0	0	0	0	0	0	0	0	0	0	0	0	0	0	0	0	0	0	0	0	0	0
c_000000000641	0	0	0	0	0	0	0	0	0	0	0	0	0.284829	0	0	0	0	0	0	0	0	0	0.40194	0	0	0	0	0	0	0	0	0	0	0	2.74625	0	1.38803	0	0	0	0	0	0	0	0	0	0	0	0
c_000000000642	0	0	0.0208101	0	0	0	0	0	0	0	0	0	0	0	0.650775	0.279049	0	0	0	0	0.319014	2.40723	1.00816	0.453604	1.23045	0.954746	0.340656	0.236833	1.50907	0.232277	0.158655	0	0	0	0	0	0.0378539	0	0	0	0	0	0.221739	0.479268	0.217292	0.132898	0.0122494	0.013693	0
c_000000000643	0	0	0	0	0	0	0	0	0	0	0	0	0	0	1.51547	0.66737	0.276466	0.159504	0.0393781	0	2.72766	0	0	0	0	0	0	0	0	0	0	0	0	0	0	0	0	0	0	0	0	0	0	0	0	0	0	0	0
c_000000000644	0	0	0	0	0	0	0	0	0.192087	0	0.207971	7.19714	0.075376	0	0	0	0	0	0	0	0	0.390403	0.204677	0	0	0	0	0	0	0	0	0	0	5.36659	4.11207	2.33548	1.49543	0.874681	0.131905	0.0726921	0	0	0	0	0	0	0	0	0
c_000000000645	0	0.028763	0.0516238	0.193114	0	0	0	0.0106709	0	0	0	0	0	0	0	0	0	0	0	0	0	0.321967	2.46422	0	0	0	0	0	0	0	0	0	0.0296866	0	0.460931	2.10943	11.5933	7.4534	0.526433	0.93195	0.366371	0.225951	0	0	0	0	0	0	0
c_000000000646	0	0	0	0	0	0.544601	0	0	0	0	0	0	0	0	0	0	0	0	0	0	0	0	0	2.35778	0.919459	0.690543	0.590575	0.213384	0.06364	0.114866	0	0	0	0	0	0	0	0	0	0	0	0	0	0	0	0	0	0	0
c_000000000647	0	0	0	0.298951	0	0.171455	0.00768957	0.00810445	0	0	0	0	0	0.0104075	0.0560648	0	0	0	0	0	0.0366432	0	0	0	0	0	0	0	0	0	0	0	0	0	0	0	0	0	4.7537	0	0.196976	0	0	0	0	0	0	0	0
c_000000000648	0	0	0	0	0	0	0	0	0	0	0	0	0	0	0	0	0	0	0	0	0	0	0	0	0	0	0.00463818	0.0781362	2.94692	0.209908	0.131732	0	0	0	0	0	0	0	0	0	0	0	0	0	0	0	0	0	0
c_000000000649	0.211817	0.384608	0.111897	0.575594	0	0.132456	0.342715	0.509853	0.24434	0.321086	0	0	0.0773714	0.246178	0.545947	0.034072	0.0799453	0.154864	0	0.0217266	0.721178	2.48395	1.1505	0.726594	2.26854	2.37341	2.09381	0.838439	2.21074	2.50854	1.37344	0.135555	0.859028	0.0250293	0.056369	0.703461	0	0.499242	0.325406	0.738877	0.188276	0.205964	0.848942	0.651662	0.980873	1.20762	0.211315	0.505016	0.223792
c_000000000650	0	0	0	0	0	0	0	0	0	0	0	0	0.13742	0	0	0	0	0	0	0	0	0	0	0	0	0	0	0	0	0	0	0	3.63033	0.00550626	0	0	0	0	0	0	0	0	0	0	0	0	0	0	0
c_000000000651	0	0	0	0	0	0	0	0	0	0	5.61469	0	0.123233	0	0	0.234246	0.645244	0	0	0.105527	0.652943	0	0	0	0	0	0	0	0	0	0	0	0	0	0	0	0	0	0	0	0	0.0420547	0	0	0	0	0	0	0
c_000000000652	0	0.112912	0	0.0126011	0	0	0	0	0	0	0	0.199157	0.0512204	0	0.664023	0.191685	0	0	0	0	4.78308	0	0	0	0	0	0	0	0.0069224	0	0	0	0	0	0	0.0430531	0.0612829	0.431645	0	0.00703506	0	0	0	0	0	0	0	0	0
c_000000000653	0	0	0	0	0	0	0	0	0	0	0	0	0	0	0	0	0	0	0	0	0	0	0	0	0.171403	0	0	0	0	5.4879	0.460061	0	0.24095	0.0808408	0.260431	0.182678	0	0	0	0	0	0	0	0	0	0	0	0	0
c_000000000654	0	0	11.441	0	0	0	0	0	0	0	0	0	0	0	0	0	0	0	0	0	0	0	0.0418409	0	0	0	0	0	0	0	0	0	0	0	0	0	0	0	0	0	0	0	0	0	0	0	0	0	0
c_000000000655	0.121398	0.204949	0.499019	1.51649	0	0.15585	0.262612	0.464935	0.238731	0.499739	0.339162	0.212935	0.472468	0.654419	1.95022	0.549775	0.429125	1.12606	0.368929	0.171511	0.644587	0.531521	0.199028	0.440517	0.802343	0.80906	1.05867	1.05438	0.926044	0.972059	0.849255	0.174453	0.605348	0.0337754	0.0210236	0.531916	0	0.593096	0.62492	0.9683	0.335258	0.581216	0.630506	0.794898	0.891039	2.16373	0.106999	0.51786	0.623433
c_000000000656	0	0	0	0	0	0	0	0	0	0	0	0	0	0	0	0	0	0	0	0	0	0	0	0	0	0	0	0	0	0	0	0	0	0	0	0	0	0	0	0	0	0	0.142404	0.12519	2.92506	0	0	0	0
c_000000000657	0	0	0	0	0	0	0	0	0	0	0	0	0	0	0	0	0	0	0	0	0	0	0	0.541481	2.60792	0	0	0	0	0	0	0	0	0	0	0	0	0	0	0	0	0	0	0	0	0	0	0	0
c_000000000658	0	0	0	0	0	0	0	0	0	0	0	0	0	0	0	0	0	0	0	0	0	0	0	0	0	0	0	0	0	0	0	0	0	0	0	0	0	0	0	0	0	0	0.0280752	1.26542	2.50106	0	0	0.204812	0.144904
c_000000000659	0	0	0	0	0	0	0	0	0	0	0	0	0.321391	0	0	0	0	0	0	0	0	0	0.322522	0	0	0	0	0	0	0	0	0	0	0	3.60187	0	1.6264	0	0	0	0	0	0	0	0	0	0	0	0
c_000000000660	0	0	0	0	0	0	0	0	0	0	0	0	0	0	0	0	0.196159	0.338846	0	0	0.056654	0.744557	0.0989552	0	0	0	0	0	0	0	0	0	0.43422	4.15562	6.94309	4.30625	0.709025	0.826525	0.410237	0.40083	0	0.0281774	0	0	0	0	0	0	0
c_000000000661	0	0	0	0	0	0	0	0	0	0	0	0	0	0	0	0	0	0	0	0	0	0	0	0	0	0	16.7421	1.32047	0.646126	1.29102	0.899488	0	0.0974591	0.0189515	0.0584532	0.0351238	0	0	0	0	0	0	0	0	0	0	0	0	0
c_000000000662	0	0	0	0	0	0	0	0	0	0	0	0	0	0	0	0	0	0	0	0	0	0	0	0	0.163034	0	0	0	0	5.13363	0.402493	0	0.067466	0.134013	0.146032	0.130821	0	0	0	0	0	0	0	0	0	0	0	0	0
c_000000000663	0	0	0	0	0	0	0	0	0	0	0	0	0	0	0	0	0	0	0	0	0	0	0	0.0208581	6.85363	14.1821	0.838118	0.395563	0.0689839	0.109469	0	0	0	0	0	0	0	0	0	0	0	0	0	0	0	0	0	0	0
c_000000000664	0	0	0	0	0	0	0	0	0	0	0	0	0	0	0.159636	0.931233	4.78942	1.39509	0	0.221947	0	0	0	0	0	0	0	0	0	0	0	0	0	0	0	0	0	0	0	0	0	0	0	0	0	0	0	0	0
c_000000000665	0	0	0	0	0	0	0	0	0	0	0	0	0	0	0	0	0	0	0	0	0	4.05455	0.701819	0.623053	0.435607	0	0	0.627572	0.297082	1.30983	1.59449	0.270206	0.324421	0.133793	0	1.31212	0.269672	1.77812	12.2728	2.04041	1.01543	1.46521	0	0	0	0	0	0	0
c_000000000666	0	0	0	0	0	0	0	0	0	0	0	0	0	0	0	0	0	0	0	0	0	0	0	0	31.575	0.131774	0	0	0	0	0	0	0	0	0	0	0	0	0	0	0	0	0	0	0	0	0	0	0
c_000000000667	0	0	0	0	0	0	0	0	0	0	0	0	0	0	0	0	0	0	0	0	0	0	0	0	32.0411	0.116759	0	0	0	0	0	0	0	0	0	0	0	0	0	0	0	0	0	0	0	0	0	0	0
c_000000000668	0	0	0	0	0	0	0	0	0.283114	0	0	0	0	0	0	0	0	0	0	0	0	0	0	0	0	0	0	0.182675	0	0	0.0591849	0	0	0	0	0	0	0	0	0	0	0	0	0	8.3388	0.736402	0	0.0673006	0.240412
c_000000000669	0	0	0	0	0	0	0	0	0	0	0	0	0	0	0	0	0	0	0	0	0	0.116784	0.0227888	0	0	0	0	0	0	0	0.953169	0	0.0518945	0	0.0218863	0.930878	0.215872	1.09212	11.9015	1.20239	0.444096	0.230372	0	0	0	0	0	0	0
c_000000000670	0	0	0	0	0	0	0	0	0	0	0	0	0	0	0	0	0	0	0	0	0	0	0	0	0	0	0	0	0	0	0	0	0	0	0	0	0	0	0	0	0	0	0.163157	0	5.87171	0	0	0.202886	0
c_000000000671	0	0	0	0	0	0	0	0	0	0	0	0	0	0	0	0	0	0	0	0	0	0.217028	0.0208287	0	0	0	0	0	0	0	0	0	0.0499341	6.86261	6.32644	1.59613	0.592068	0.510708	0	0.017319	0	0	0	0	0	0	0	0	0
c_000000000672	0	0	0	0	0	0	0	0	0	0	0	0	0	0	0	0	0	0	0	0	0	0	0	0	0	0	0	0	0	0	0	0	0	0	0	0	0	0	0	0	0	0	0	0	0	0	0.45051	1.55215	4.00408
c_000000000673	0	0	0	0	0	0	0.0553974	0.223656	12.9938	0.616914	0.450616	0	0.0233844	0.140794	1.02386	0	0	0	0.0158406	0	0.152376	0	0	0	0	0	0	0	0	0	0	0	0	0	0	0	0	0	0	0	0	0	0	0	0	0	0	0	0
c_000000000674	0	0	0	0	0	0	0	0	0	0	0	0	0	0	0	0	0	0	0	0	0	0.060653	0	0	0	0	0	0	0	0	0.720276	0	0.0591072	0.0208817	0.0238962	0.720475	0.172039	1.06009	11.2863	1.17152	0.267467	0.253676	0	0	0	0	0	0	0
c_000000000675	0	0	0	0	0	0	0	0	0	0	0	0	0	0	0	0	0	0	0	0	0	0	0	0	0	0	0	0	0	0	0	0	0	0	0	0	0	0	0	0	0	0	0	0	0	0	1.22181	4.16291	0.327689
c_000000000676	0	0	0	0	0	0	0	0	0	0	0	0	0	0	0	0	0	0	0	0	0	0	0	0	0	0	0	0	0	0	0	0	0	0	0	0	0	0	0	0	0	0	0	0	0	0	1.48623	4.32686	0.371826
c_000000000677	0	0	0	0	0	0	0	0	0	0	0	0	0	0	0	0	0	0	0	0	0	0.640391	0.255775	0.699593	0.728522	0.0861181	1.57541	0.960039	1.18	0.117335	0.0951253	0	0.745879	0.28815	1.84864	1.72379	0.227963	0.324719	0.330944	0.403339	0	0	0	0	0	0	0	0	0
c_000000000678	0	0	0	0	0	0	0	0	0	0	0	0	0	0	0	0	0	0	0	0	0	0.714001	0.309581	0.733564	0.817587	0.0380095	1.81087	1.03765	1.15998	0.111759	0.0477111	0	0.720894	0.280705	1.93085	1.80993	0.324174	0.354369	0.302751	0.445219	0	0	0	0	0	0	0	0	0
c_000000000679	0	0	0	0	0	0	0	0	0	0	0	0	0	0	0	0	0	0	0	0	0	0	0	0	0	0	0	0	0	0	0	0	0	4.34915	2.21911	0.412917	0.0896455	0.168734	0.0591467	0	0	0	0	0	0	0	0	0	0
c_000000000680	0	0	0	0	0	0	0	0	0	0	0	0	0	0	0	0	0	0	0	0	0	0.335903	0	0	0	0	0	0.633747	2.5647	1.94262	2.60129	0.286967	1.44891	0.306599	0.977582	0.658518	0	0.448474	0.492503	0.574445	0.825772	0.924505	0	0	0	0	0	0	0
c_000000000681	0	0	0	0	0	0	0	0	0	0	0	0	0	0	0	0	0	0	0	0	0	0.294738	0	0	0	0	0	0.732018	2.52211	2.21213	2.22315	0.419545	1.47755	0.288967	0.914986	0.624604	0	0.329104	0.454988	0.581172	0.788856	0.905528	0	0	0	0	0	0	0
c_000000000682	0	0	0	0	0	0	0	0	0	0	0	0	0	0	0	0	0	0	0	0.552012	2.08865	1.3879	0.168793	0	0	0	0	0	0	0	0	0	0	4.43501	4.86479	7.48672	0.920783	0.346124	0	0	0	0	0	0	0	0.188105	21.2138	11.214	1.69281
c_000000000683	0	0	0	0	0	0	0	0	0	0	0	0	0	0	0	0	0	0	0	0.554748	1.11028	0.942185	0.139977	0	0	0	0	0	0	0	0	0	0	3.81538	4.05331	5.75587	0.695786	0.302769	0	0	0	0	0	0	0	0.106966	19.9767	9.75109	1.59622
c_000000000684	0	0	0	0	0	0	0	0	0	0	0	0	0	0	0	0	0	0	0	0	0	0.000240255	1.49815	0	0	0	0	0	0	0	0	0	0	1.03465	1.04684	0.664165	7.90499	3.31396	1.00111	0.65081	0.0712885	0	0	0	0	0	0	0	0
c_000000000685	0	0	0	0	0	0	0	0	0	0	0	0	0	0	0	0	0	0	0	0	0	0	0	0	0	0	0	0	0	0	0	0	0	0	0	0	0	0	0	0	0	0	0.703453	1.57137	0.0676167	1.56071	0.184969	1.61752	1.34476
c_000000000686	0.0819806	0.591145	1.48694	2.79032	0.0427765	0.698356	0.502762	0.862909	0.317553	1.01508	0.654024	0.329001	0.603447	1.19673	3.23861	1.03236	0.8515	1.72563	0.858074	0.527298	1.33875	0.375983	0.122259	0.269401	1.05717	1.23024	1.59907	1.63918	1.13264	1.3416	1.52653	0.120182	1.1447	0.159245	0.164245	0.780832	0.112581	0.65558	0.699112	1.42878	0.53128	1.17989	0.0897876	0.0175019	0.527879	1.07429	0.0751114	0.328747	0.448043
c_000000000687	0	0	0	0	0	0	0	0	0	0	0	0	0	0	0	0	0	0	0	0	1.8964	0	0	0	0	0	0	0	0	0	0	0	0	0	0	0	0	0	0	0	0	0	0	0	0	0	0	0	0
c_000000000688	0	0	0	0	0	0	0	0	0	0	0	0	0	0	0.0123224	0	2.31205	0.133552	2.56579	0	0	0	0	0	0	0	0	0	0	0	0	0	0	0	0	0	0	0.0297284	0	0	0	0	0	0	0	0	0	0	0
c_000000000689	0	0	0	0	0	0	0	0	0	0	0	0	0	0	0	0	0	0	0	0.16798	2.62859	0	0	0	0	0	0	0	0	0	0	0	0	0	0	0	0	0	0	0	0	0	0	0	0	0	0	0	0
c_000000000690	10.0352	3.59275	10.9095	13.7421	0.716666	1.77462	1.75147	1.12272	0.521842	2.39149	5.1293	3.95554	6.56699	12.5234	2.85745	2.38131	3.49386	8.49349	5.49576	2.44564	0.942925	0	0	0	0	0	0	0	0	0	0	0	0	0	0	0	0	0	0	0	0	0	0	0	0	0	0.0100399	0.06421	0
c_000000000691	0.2148	1.01039	1.4252	8.09931	2.18885	2.4004	2.89066	1.41811	1.42433	0.576306	0.267515	0.161077	0.708402	0.520121	2.42801	1.41679	1.13605	0.599931	0.21957	0.143908	1.41579	9.30225	3.63153	1.86277	2.30614	1.89117	1.3181	0.656341	1.30233	0.488665	0.294715	0	0.165552	0	0	0.226192	0.345225	0.37244	0.137194	0.389943	0.191884	0.161475	0	0.00475569	0.05493	0.0962622	0.0630853	0.105241	0.147121
c_000000000692	0	0	0	0	0	0	0	0	0	0	0	0	0	0	0.815135	1.72554	0.123063	0.219981	0	0	6.96987	0	0	0	0	0	0	0	0	0	0	0	0	0	0	0	0.00932956	0	0	0	0.0270728	0.150589	0	0	0	0	0	0	0
c_000000000693	0	0	0.104792	0.312325	0	0	0	0	0	0	0	0	0	0	0.191723	0	0	0.0277839	0	0	0.0965508	0.391351	1.06841	0	0	0	0	0	0	0	0	0	0	0.926375	2.51229	2.66347	4.29771	3.13932	0.901856	1.62324	0.298317	0.564361	0	0	0.00290734	0	0	0	0
c_000000000694	0	0	0	0	0	0	0	0	0	0	0	0	0	0	0	0	0	0	0	0	0	0	0	0	0	0	0	0	0	0	0	0	0	0	0	0	0	0	0	0	0	0	0	0	0	0	6.21747	0	0
c_000000000695	0	0	0	0.161656	0	0	0	0	0	0	0	0	0	0	0	0	0	0	0	0	0	0	0	0	0	0	0	0	0	0	0	0	0	0	0	0	0	0	0	0	0	0	0	0	0	0	3.28128	1.17258	0.0879143
c_000000000696	0	0	0	0	0	0	0	0	0.244368	0	0	0	0	0	0	0	0	0	0	0	0	0	0	0	0	0	0	0.145814	0	0	0.074998	0	0	0	0	0	0	0	0	0	0	0	0	0	7.83264	0.812253	0	0.0493168	0.189076
c_000000000697	0	0	0	0	0	0	0	0	0	0	0	0	0	0	0	0	0	0	0	0	0	0	0	0	0	0	0	0	0	0	0	0	0	0	0	0	0	0	0	0	0	0	1.02212	1.09737	0.123272	1.03162	0.877987	4.65005	3.80015
c_000000000698	0	0	0	0	0	0	0	0	0	0	1.62042	0.313372	0.307666	0.134057	0	0	1.32013	1.74703	0.486223	0.119246	0	0	0	0	0.0222743	0	0	0	0	0	0	0	0	0	0	0	0	0	8.62045	0.127183	0	0	0	0	0	0	0	0	0
c_000000000699	0	0	0	0	0	0	0	0	0	0	2.10643	0.565082	0.482884	0.275001	0	0	1.48056	1.84697	0.532565	0.124516	0	0	0	0	0.00945841	0	0	0	0	0	0	0	0	0	0	0	0	0	8.29558	0.172265	0	0	0	0	0	0	0	0	0
c_000000000700	0	0	0	0	0	0	0	0	0	0	0	0	0	0	0	0	0	0	0	0	0	0	0	0	0	0	0	0	0	0	0	0	0	0	0	0	0	0	0	0	0	0	1.08465	0.944888	0.13081	1.01857	0.873684	4.55092	3.73123
c_000000000701	0	0	0	0	0	0	0	0	0	0	2.12983	0.5959	0.531364	0.312503	0	0	1.44044	1.93124	0.472406	0.100519	0	0	0	0	0.0608402	0	0	0	0	0	0	0	0	0	0	0	0	0	9.05642	0.164406	0	0	0	0	0	0	0	0	0
c_000000000702	0	0	0	0	0	0	0	0	0	0	0	0	0	0	0	0	0	0	0	0	0	0	0	0	0	0	0	0	0	0	0	0	0	0	0	0	0	0	0	0	0	0	0.158657	0.10948	2.90905	0	0	0	0
c_000000000703	0	0	0	0	0	0	0.702464	0.438629	0.171413	2.35195	1.92507	1.75272	1.44415	0.476718	0	0	0.21385	0.432044	0.139253	0.0875757	0	0	0	0	0	0	0	0	0	0	0	0	0	0	0	0	0	0	0	0	0	0	0	0	0	0	0	0	0
c_000000000704	0	0	0	0	0	0	0	0	0	0	0	0	0	0	0	0	0	0	0	0	0	0.0194906	1.62587	0	0	0	0	0	0	0	0	0	0	1.04988	1.13076	0.768164	8.97991	3.39543	1.14048	0.643363	0.107043	0.0656368	0	0	0	0	0	0	0
c_000000000705	0.149909	0	0	0	0	0	0	0	0	0	0	0.0445719	0.254584	0.078802	0.510631	0.145159	0.396514	0.328098	0.155337	0.0132551	2.07365	0.626602	0.521441	0.231668	0.659939	1.1674	0.969008	0.912041	2.85674	3.60775	2.21667	0.221723	0.843107	0.741901	0.699725	1.44214	1.04659	0.95201	0.705347	0.679936	0.245918	0.239292	0.586664	0.439151	0.662997	0.0876959	0.935205	0.922928	0.322673
c_000000000706	0	0	0	0	0	0	0	0	0	0	0	0	0	0	0	0	0	0	0	0	0	0.181669	0.0223487	0.345045	0	0	0	0	0	0	0	0	0	0	0	0	0	0	0	0	0	0	3.69802	4.09455	0.567481	1.15027	0	0	0.561106
c_000000000707	0.584635	0.660502	1.462	2.07009	1.40889	2.13458	3.27092	2.53535	1.19335	1.44237	1.31965	1.23707	1.66219	0.78408	1.74272	1.26206	2.05838	1.60581	0.953849	0.401529	2.89422	3.33924	2.24494	1.44594	2.45593	2.80551	2.68517	2.26855	3.77169	4.18128	3.03555	0.484518	1.75014	0.585782	0.57085	1.57104	0.634804	1.19993	1.2195	1.40421	0.472264	0.6038	0.602993	0.624508	0.959579	0.0633297	0.295087	0.497247	0.24898
c_000000000708	0	0	0	0	0	0	0	0	0	0	0	0	0	0	0	0	0	0	0	0	0	0	0	0	0	0	0	0	0	0	0	0	0	0	0	0	0	0	0	0	0	0	4.915	1.75853	1.06201	0.471417	0	0.244322	0
c_000000000709	0	0	0	0	0	0	0.0189838	0.276682	0.0137131	0.195216	0.0412987	0.237882	0.284493	0.0306672	0.0953687	0	0.0295124	0	0	0	0.0628163	0.715302	0.447006	0	0.0438366	0.0687541	0.0726577	0.0230336	0.190136	0.829829	0.421175	0.164852	1.46276	2.06011	1.42804	3.5933	1.35263	2.00257	1.45308	1.99139	0.974836	0.76915	0	0	0.0200007	0	0	0	0
c_000000000710	0	0	0	0	0	0	0	0	0	0	0	0	0	0	0	0	0	0	0	0	0.0305229	0.770265	0.516729	0.358959	0.953754	1.2145	1.19293	1.11391	3.39395	2.08147	1.59268	0.157254	0.8351	0.0920303	0.144336	0.604166	0	0.396457	0.479149	0.501068	0.123795	0.186641	0.50696	0.189227	0.513669	0.173205	0.00951649	0.42007	0.172709
c_000000000711	0.516699	0.38152	0.607032	1.10487	0.244356	0.805528	1.42119	1.80893	0.542836	1.14289	0.711285	0.940772	1.12842	0.600947	1.39686	0.554644	0.721605	0.615563	0.319428	0.144563	0.709516	1.9597	1.5814	0.733434	1.22305	1.6251	1.14461	0.875038	1.83885	3.1811	1.8915	0.454154	1.39368	2.17719	1.74941	3.95092	1.92102	2.27607	1.66015	2.028	0.952018	0.858146	0.44725	0.753918	0.931712	0.00380254	0.333903	0.594047	0.19497
c_000000000712	0.431843	0.962494	1.92101	4.79082	0.132557	0.848511	0.709224	0.845791	0.481379	1.07947	0.972749	0.417691	0.671119	1.33397	3.4714	1.54265	0.799629	2.23177	0.897341	0.535966	3.6548	0.996469	0.532449	0.48565	1.70625	1.42883	1.89759	1.88708	1.51794	1.2983	1.38828	0.152602	1.33756	0.195398	0.141202	0.975139	0.150462	0.782253	0.840067	1.56255	0.434087	1.14956	0.223628	0.106694	0.742106	1.96789	0.126695	0.433564	0.651301
c_000000000713	0	0	0	0	0	0	0	0	0	0	0	0.338437	0	0	0	0	0	0	0	0	0	0	0	0	0	0	0	0	0	0	0	0	0	0	8.51515	0.20384	0	0	0	0	0	0	0	0	0	0	0.423239	0	0
c_000000000714	0	0	0	0	0	0	0	0	0	0	0	0	0	0	0	0	0	0	0	0	4.79236	0	0	0	0	0	0	0	0	0	0	0	0	0	0	0	0	0	0	0	0	0	0	0	0	0	0	0	0
c_000000000715	0.0914818	0.0369063	0.174624	0.164661	0	0.307335	0.498435	0.557625	0.214571	0.412333	0.274531	0.445613	0.416544	0.33039	0.365203	0	0.148148	0.116397	0.122441	0.0197993	0.346592	0.711873	0.574922	0.458247	1.06358	1.19875	1.18034	1.05237	3.3928	2.47507	1.70905	0.246515	0.752072	0.0329353	0.0990802	0.529859	0.0508032	0.510395	0.483392	0.654429	0.139477	0.209956	0.128313	0.140089	0.207422	0	0	0.0523765	0.0153838
c_000000000716	0	0	0	0	0	0	0	0	0	0	0	0	0	0	0	0	0.0301374	0.208386	0.0774183	0	0.209797	1.96103	1.03197	0.548189	1.0403	1.23258	1.18976	0.919872	1.14414	1.22193	0.847339	0.0149049	0.309217	0	0	0.116839	0	0.0636174	0.14482	0.157491	0	0.0309658	0.125144	0	0.112234	0.0378323	0	0.0852057	0
c_000000000717	0	0	0	0	0	0	0	0	0	0	0	0	0	0	0.0871269	0	0.111617	0.038273	0	0	0.419545	0.0646973	0	0.00840659	0.0351855	0.0611041	0.0314742	0	0.129575	0.107972	0.00320436	0	0	0	0	0	0	0	0	0	0	0	0.0892885	0.0296753	0.0842986	0	2.25961	1.02525	0.167304
c_000000000718	0	0	0	0	0	0	0	0	0	0	0	0	0	0	0	0	0	0	0	0	0	0	0	0	0	0	0	0	0	0	0	0	0	0	0	0	0	0	0	0	0	0	0	0	0	0	0.568465	1.6774	4.25471
c_000000000719	0	0	0	0	0	0	0	0	0	0	0	0	0	0	0	0	0	0	0	0	0	0	0	0	0.038342	0.22919	0.371694	0.805588	3.00458	3.10459	1.79969	0.193686	0.667896	0.0936059	0.0844931	0.347178	0.0305021	0.263585	0.242295	0.342992	0	0.0782325	0	0	0	0	0	0	0
c_000000000720	0	0	0	0	0	0	0	0	0	0	0	0	0	0	0	0	0	0	0	0	0	0	0	0	0	0	0	0	0	0	0	0	0	0	0	0	0	0	0	0	0	0	0	0	0	0.0944983	4.10543	2.8118	0.487229
c_000000000721	0.633881	0.830142	1.31366	2.12491	0.384887	1.80766	2.20488	2.05988	1.06167	0.928987	1.07415	1.09713	1.43529	0.796049	2.00403	0.949494	1.4907	1.12148	0.952883	0.364817	1.06172	1.51136	1.00902	0.694038	1.50343	1.41047	1.57053	1.54681	2.63351	3.86131	2.49009	0.309534	2.26871	0.807081	0.94901	3.16304	1.10275	2.36597	2.39371	2.75512	0.851511	1.17951	1.95386	1.17668	2.46782	0.0535627	1.91481	4.68356	1.94578
c_000000000722	0	0	0	0	0	0	0	0	0	0	0	0	0	0	0	0	0	0	0	0	0	0.424413	1.91347	0	0	0	0	0	0	0	0	0	0	0	0.721121	2.27922	7.93928	4.81947	0.281879	0.537388	0.15099	0.0753115	0	0	0	0	0	0	0
c_000000000723	0	0	0	0	0	0	0	0	0	0	0	0	0	0	0	0	0	0	0	0	2.70187	0.0202728	0.0227379	0	0	0	0	0	0	0	0	0	0	1.36517	1.31603	0.516501	0.320997	0.430081	0.0406438	0.0558819	0	0	0	0	0	0	0	0	0
c_000000000724	0	0	0	0	0	0	0	0	0	0	0	0	0.0471668	0	0	0	0	0	0	0	0	1.73532	0.909729	0.336614	0.619857	0.793055	0.2694	0.0830013	0.685307	1.35856	0.58875	0.110081	0.410062	1.35973	1.91537	1.10499	0.75178	0.795698	0.20596	0.141285	0	0	0.29374	1.37405	0.0889841	0	0.0355849	0.0716766	0
c_000000000725	0	0	0.170201	8.04555	0.848648	2.057	1.20772	1.27487	0.570404	1.38458	0.951681	0.30779	0.602341	1.22759	2.59706	0.843042	0.779609	1.36191	0.838872	0.462997	1.93312	0	0	0	1.27349	1.70805	1.83394	0.908039	0.629432	0.433743	0.515148	0.0596708	0.481589	0.0633641	0.10202	0.22306	0	0.136484	0.173932	0.455228	0.076925	0.36165	0	0	0	0	0	0.230306	1.31991
c_000000000726	0	0	0	1.22209	1.28411	0	0	0	0	0.30261	4.3675	6.69033	4.37304	2.00665	0.401421	0.447209	2.54856	1.63322	0.628476	0.19538	0	0	0	0	0	0	0	0	0	0	0	0	0	0	0	0	0	0	0	0	0	0	0	0	0	0	0	0	0
c_000000000727	0	0	0	0	0	0	0	0	0	0	4.16328	2.60952	7.87758	0.478723	1.67433	0.517056	0.613145	0.324902	0.100885	0.0924938	0.300442	0	0	0	0	0	0	0	0	0	0	0	0	0	0	0	0	0	0	0	0	0	0	0	0	0	0	0	0
c_000000000728	0	0	0.106897	0.806311	0.586024	0.21192	0	0	0	0	0	0.106626	0.00354226	0	0.120821	0.143873	0.167454	0	0	0	0.529078	0.496586	1.07166	0.0941235	0.107204	0	0.0545182	0	0	0	0	0	0	0	0.149461	1.18081	3.00411	2.40847	0.310659	0.481133	0.0408254	0.0580415	0	0	0	0	0	0	0
c_000000000729	0	0	0	0	0	0	0	0.0280416	0	0	0	0	0	0	0	0	0	0	0	0	0.00509872	0.123251	0.0606354	0	0.1757	0.482817	0.65873	1.33169	4.71562	5.18858	3.08163	0.265067	0.940661	0.0801698	0.0693872	0.33488	0.150918	0.356302	0.476467	0.622194	0.0726319	0.0898311	0	0	0.0130005	0	0	0.0843368	0
c_000000000730	1.58881	2.45036	4.29225	6.28761	0.269836	1.56135	1.48453	1.56789	1.60135	1.62435	1.4424	0.747054	1.41684	2.41032	4.36849	2.28712	1.42765	2.73892	1.49526	0.817885	1.10493	1.54591	0.920122	1.40775	3.16406	2.15113	3.15387	2.70431	1.70628	1.6597	1.82454	0.238455	1.59811	0.385069	0.463605	1.59123	0.368519	1.22485	1.13394	2.07346	0.787212	1.43045	0.415024	0.380589	1.00656	3.64707	0.332619	0.918781	1.45954
c_000000000731	0.207403	0.0419412	0.32889	0	0	0.286201	0.125297	0.247058	0.0338975	0.0879478	0.205634	0.197961	0.389735	0.163467	0.528018	0.361937	2.04427	0.848653	0.574692	0.128255	1.85846	3.47003	3.47943	0.0526989	0.199525	0.0874939	0.265419	0.204969	0.354067	0.849206	0.464035	0.125216	0.772491	5.21722	5.98581	17.847	14.4246	6.86806	4.30069	4.22431	1.50605	1.3436	0	0	0.0336733	0	0	0.0606023	0.00633467
c_000000000732	0	0	0	0	0	0	0	0	0	0	0	0	0	0	0	0	0	0	0	0	0	2.99856	0	0	0	0	0	0	0	0	0	0	0	0	0	0	0	0	0	0	0	0	0	0	0	0	0	0	0
c_000000000733	0	0	0	0	0	0	0	0	0	0	0	0	0	0	0	0	0	0	0	0	0	0.084025	0.0331153	0	0	0.00745025	0.0426295	0.0202035	0.357664	0.569537	0.279462	0	0.0330602	0	0	0.0324697	0	0.0178688	0.00845852	0.0607003	0	0	0.421295	0.504703	0.787387	0.0743239	1.79649	1.39659	0.48055
c_000000000734	0	0	0.0749509	0.140511	0	0	0	0	0	0	0	0	0	0	4.46277	14.1134	3.43106	16.1758	0.46299	0.224695	0.826386	0.247162	0.526393	0	0	0	0	0	0	0	0	0	0.233926	0.0387377	0.531213	1.28964	1.70858	1.94005	0.657321	0.690696	0.186263	0.283894	0	0	0	0	0.496126	0.400399	0.150681
c_000000000735	0	0	0	0	0	0	0	0	0	0	0	0	0	0	0	0	0	0	0	0	0	0.0944206	2.44819	0	0	0	0	0	0	0	0	0	0	0	0.163343	0.593128	8.43942	38.4842	7.18099	5.1053	2.86708	0.489914	0	0	0	0	0	0	0.0153692
c_000000000736	0	0	0	0	0	0	0	0	0	0	0	0	0.0500563	0	0	0	0.130384	0	0	0	0	0	0.444465	0	0	0	0	0	0	0	0	0	0	3.08117	0.0398858	0	2.86294	0.223221	0	0	0	0	0	0	0	0	0	0	0.0163814
c_000000000737	0	0	0	0	0	0	0	0	0	0	0	0	0	0	0	0	0	0	0	0	0.208614	0.136793	0.157447	0	0.0667142	0.14414	0.00716692	0	0.416771	0.871534	0.603827	0.0108292	0.24781	0.205376	0.212433	0.514181	0.215051	0.445238	0.390127	0.405738	0.004909	0.0458703	0.231631	0.42238	0.446393	0.0615192	3.4433	1.76172	0.546781
c_000000000738	0	0	0	0	0	0	0	0	0	0	0	0.515249	0	0	0	0	0	0	0	0	0	0	0	0	0	0	0	0	0	0	0	0	0	0	8.87844	0.192994	0.0265191	0	0	0	0	0	0	0	0	0	0.392389	0	0
c_000000000739	0.100119	0.292893	0.729052	2.06419	0	0.393294	1.02508	1.45092	1.81306	1.4571	1.19272	1.03703	1.40511	1.57464	4.48594	1.69888	0.882592	2.57303	0.675178	0.392536	2.33404	0.192942	0.0897521	0.0194237	0.415683	0.459344	0.483767	0.610922	0.477437	0.605093	0.540452	0	0.228504	0	0.0811178	0.349101	0.017143	0.272703	0.270867	0.610727	0.166392	0.347417	0	0	0.110795	0.340403	0	0	0
c_000000000740	0	0	0	0	0	0	0	0	0	0	0	0	0	0	0	0	0	0	0	0	0	0.69426	0.759408	0	0	0	0	0	0	0	0	0	0	0	0.381012	3.96542	3.73384	0.505091	0	0.0114009	0	0	0	0	0	0	0	0	0
c_000000000741	0	0	0	0	0	0.176374	1.12415	2.06064	0.623829	0.88846	0.438182	0.752928	0.539892	0.356047	0.277646	0	0.150871	0	0.0718946	0	0.254214	0.20397	0.248543	0.0806133	0.207649	0.19256	0.230572	0.274509	0.381482	0.872685	0.378983	0.0382411	0.333423	0.285845	0.230412	0.830386	0.156474	0.366055	0.398086	0.507536	0.186205	0.27741	0.180465	1.35128	1.2872	0	0	0.151243	0.127656
c_000000000742	0.257993	0.285806	0.783508	0.867387	0	0.272024	0.492403	0.662028	0.270556	0.697214	0.458708	0.552721	0.555163	0.846327	1.08768	0.402195	0.510892	0.956657	0.563698	0.312959	2.03039	0.282561	0.139716	0.235257	0.722693	0.504627	0.709089	0.770629	0.602616	0.627369	0.66208	0.0159554	0.407996	0.0366183	0.00778864	0.365425	0	0.275511	0.489948	0.5206	0.160883	0.424268	0.135749	0.0599547	0.304272	0.505004	0	0.132723	0.164926
c_000000000743	0	0.080534	0.205185	0.649802	0.0290834	0.701809	1.46433	2.73342	0.878516	1.29636	0.867147	0.866242	0.804148	0.721986	0.859561	0.196997	0.314261	0.353038	0.172124	0.0421508	0.342453	0.4624	0.490719	0.191454	0.453308	0.558677	0.464176	0.446344	0.480836	0.928362	0.671175	0	0.391879	0.358665	0.27544	0.741739	0.300634	0.499968	0.419816	0.565559	0.20181	0.216469	0.133207	0.792621	0.8427	0	0	0.0824579	0.0163176
c_000000000744	0.152739	0.237051	0.49762	0.444431	0	0.367905	0.297745	0.339981	0.122081	0.201611	0.126778	0.20868	0.302276	0.242724	0.644023	0.0857487	0.394798	0.221429	0.226237	0.0867207	0.5621	0.958753	0.637256	0.340222	1.01712	0.896182	1.24033	1.08517	1.92823	2.2768	1.44143	0.0722236	1.05964	0.629602	0.751772	1.78237	0.64726	1.11086	0.814631	1.06213	0.251008	0.496153	0.284847	0.0720541	0.38735	0	0.191457	0.524954	0.191436
c_000000000745	0.661014	1.18689	2.19477	5.09158	0.319062	1.03175	0.866867	1.21641	1.20902	1.42791	1.44061	0.463996	0.890359	1.6738	4.32138	2.05748	1.00228	2.19819	0.921639	0.492623	2.56662	0.636448	0.285149	0.535426	1.19521	1.22482	1.77977	1.32467	0.844662	0.888526	1.07703	0.0758828	0.67766	0.0288551	0.069429	0.535663	0	0.48929	0.575085	0.998315	0.403821	0.718491	0.304553	0.11482	0.912459	3.14768	0.129436	0.479256	0.714674
c_000000000746	0	0	0	0	0	0	0.0304592	0.0239471	0	0	0.339642	0.0822622	0.423765	0.180514	0.101521	0	0	0	0	0	0	0.244073	0.00422078	0	0.122647	0	0	0	0.397968	0.264412	0.0455856	0	2.31109	1.79753	3.83774	1.49384	0.237779	0.411679	0.162534	0.272984	0.0268142	0	0	0	0	0	0.298845	0.41126	0
c_000000000747	1.55126	2.94402	7.63931	0.522359	1.10442	1.42206	0.304375	1.73371	0.563785	0.938209	0.627372	0.417348	0.543574	0.938911	0.35663	0.248686	1.63616	0.341827	0.934604	0.350194	2.94906	0.32382	0.0650245	0.346613	1.40528	1.08777	1.85037	1.47032	1.01295	0.865964	0.991982	0	1.14169	0.0585643	0.143338	0.483336	0	0.275883	0.80027	0.672817	0.135465	0.438777	0.0602913	0	0.0567833	0	0	0.141646	0.146595
c_000000000748	0	0	0	0	0	0	0	0	0	0	0	0	0	0	0	0.402302	4.76862	0.0312717	0	0	0.0269971	0	0	0	0	0	0	0	0	0	0	0	0	0	0	0	0	0	0	0	0	0	0	0	0	0	0	0	0
c_000000000749	0.932399	0.815118	1.42917	1.42308	0.883676	1.56802	2.18899	1.74903	0.750202	1.17264	1.08484	1.01366	1.2226	0.943851	1.27392	0.753395	1.89287	1.3227	1.07305	0.513206	3.53199	5.00613	3.37148	2.15004	3.28035	3.32874	3.53917	3.24031	5.52907	6.08427	3.93222	0.539916	2.45166	1.13032	1.05616	2.79265	1.47593	1.80491	1.94533	1.98445	0.656835	1.0584	2.58098	4.30727	5.30426	0	1.71568	2.82267	1.15001
c_000000000750	0.243842	0.160323	0.321173	1.02291	0	0.316809	0.707916	0.60774	0.241798	0.387072	0.174672	0.282826	0.445543	0.314112	0.796893	0.29391	0.407942	0.464171	0.176498	0.0110061	0.546164	0.677547	0.536162	0.323486	0.680287	0.67609	0.619933	0.605063	0.922101	1.13745	0.729741	0.036605	0.593225	0.35455	0.30104	0.800074	0.157799	0.599662	0.382303	0.469362	0.186795	0.149927	0.224941	0.226849	0.261852	0.00559845	0.186262	0.291462	0.0861802
c_000000000751	0	0	0	0	0	0.180525	1.3771	2.20946	0.912534	0.860701	0.531864	0.71539	0.76264	0.557098	0.329661	0	0.211597	0.0866934	0.139162	0	0.30124	0.18251	0.323065	0.103163	0.319978	0.252714	0.405924	0.24783	0.429085	0.92071	0.446338	0	0.453599	0.385768	0.248844	0.904441	0.275477	0.368226	0.394303	0.610718	0.209646	0.167811	0.218978	1.38257	1.25127	0	0.00424379	0.153532	0.184027
c_000000000752	0	0	0	0.202097	1.62313	0.2946	0	0.312448	0	4.54133	79.4338	0.200717	7.05012	0.107751	0.793759	0.545287	3.17301	0.268498	0	0.214663	7.14405	0	0	0	0	0	0	0	0	0	0	0	0	0	0	0	0	0	0	0	0	0	0	0	0	0	0	0	0
c_000000000753	0	0.104355	0.195847	0	0	0.146263	0.214999	0.644832	0.231419	0.207089	0.217738	0.146935	0.30311	0.159098	0.0979898	0	0	0	0.0588849	0	0.075573	0.388583	0.170442	0	0.15551	0.140679	0.208677	0.231683	0.261582	1.02559	0.498688	0.0860274	0.770072	0.544082	0.658681	2.12437	0.467147	0.983361	0.844144	1.17109	0.227358	0.414078	0.173005	0.773876	0.852822	0	0	0.130439	0.124595
c_000000000754	0	0	0	0	0.0449224	0.487452	0.682406	0.555241	0.272359	0.376675	1.13862	0.819369	1.23773	0.400596	1.24584	0.901719	1.78643	0.828648	0.637311	0.154945	2.34931	0.548261	0.467627	0	0.0585255	0	0.174171	0.117055	0.165109	0.275802	0.203129	0	0.166249	0.346143	0.46652	2.06624	1.6874	0.787799	0.478748	0.407556	0.0725522	0.113191	0	0	0	0	0	0	0
c_000000000755	0.844273	0.429884	0.539045	0.13872	0.266651	0.444313	1.05903	0.552369	0.160483	0.210989	0.136643	0.0486276	0.136988	0.0962946	0.0588416	0	0.366593	0.0805054	0.096515	0	0.435746	0.204335	0.0624253	0.000785279	0.159644	0.00997754	0.152477	0.144161	0.284181	0.280044	0.0913834	0	0.00357664	0	0	0	0	0	0	0.0490338	0	0	1.61382	2.71804	2.78786	0	0.880625	1.40896	0.675061
c_000000000756	0	0	0	0	0	0.0214917	0.144482	0.613657	0.226873	0.378117	0.120307	0.136445	0.375189	0.0403554	0	0	0	0	0	0	0.0433592	0.368749	0.115021	0	0.13059	0.121003	0.12147	0.122748	0.367298	1.202	0.552377	0	0.573116	1.0285	0.884332	1.68103	0.744705	0.609694	0.488647	0.571409	0.180112	0.167161	0	0.230316	0.131747	0	0	0	0
c_000000000757	0	0	0	0	0	0	0	0	0	0	0	0	0	0	0	0	0	0	0	0	0	0	0	0.462201	2.23218	0.356493	0.746274	0.291077	0	0	0	0	0	0	0	0	0	0	0	0	0	0	0	0	0	0.0198315	0	0	0
c_000000000758	0	0	0	0	0	0	0	0	0	0	0	0	0	0	0	0	0	0	0	0	0	0	0	0	0.445495	0.682919	2.3487	0.427968	0.306483	0	0.0166508	0	0	0	0	0.00883061	0	0.0335939	0	0	0.215164	0	0	0	0	0	0	0	0
c_000000000759	0.0179224	0.0419638	0.324869	0.773421	0.0289298	0.446013	0.675505	0.726983	0.205987	0.238824	0.13805	0.178893	0.201577	0.169742	0.381993	0	0.207393	0.222388	0.0660226	0.02491	1.34594	2.05581	1.33825	0.853716	1.23717	1.33709	1.32197	0.826944	1.62849	1.73117	1.03317	0.137379	0.583733	0.499932	0.394955	0.827751	0.535859	0.6764	0.484613	0.487347	0.257282	0.139661	0.529443	0.580528	0.790241	0.0294721	0.950708	0.67396	0.218021
c_000000000760	0	0	0	0	0	0.0391933	0.06473	0.447688	0.147359	0.207083	2.40666	1.21191	1.62707	0.638909	1.51846	0.849848	0.357571	0.192644	0.0323838	0	0.116775	0.0911445	0.058133	0	0	0	0	0	0	0	0	0	1.1657	1.20764	1.47216	0.81804	0.351085	0.263799	0.113925	0.0325874	0	0	0	0	0	0	1.32782	0.250835	0.0200297
c_000000000761	0	0	0	0	0	0	0	0	0	0	0	0	0	0	0.143906	0.26966	0.36438	1.73081	0	0	2.28539	0	0	0	0	0	0	0	0	0	0	0	0	0	0	0	0	0	0	0	0	0	0	0	0	0	0	0	0
c_000000000762	3.55308	3.87337	7.84863	16.241	1.21255	3.01166	3.73225	4.65178	3.18424	5.56585	4.19465	2.47564	3.56376	5.77303	13.2193	7.22595	3.70844	8.38446	4.15375	2.39151	10.8687	4.03172	2.13326	3.15744	6.41873	5.43461	7.0821	8.41942	6.11098	5.23823	5.94093	1.25625	4.28696	0.840822	1.01565	4.12024	1.0863	2.63759	4.96163	5.55116	1.74754	2.99693	1.57778	1.32635	4.88019	0.811388	0.765782	2.62093	3.06441
c_000000000763	0	0	0	0.0689738	0	0.0891199	0.114054	0.0444458	0	0	0	0	0	0	0.109018	0	0.172725	0.0928562	0.00775269	0	0.28735	0.470486	0.349693	0.184394	0.560333	0.512716	0.528059	0.542372	1.05455	1.67626	1.15718	0.106966	0.710484	0.266632	0.225148	1.28347	0.446563	0.925062	1.0162	1.30099	0.380947	0.523433	0.927893	0.516014	1.36334	2.37934	1.65608	2.70719	1.16542
c_000000000764	0	0	0	0.128128	0	0.0944702	0.244388	0.106573	0	0	0	0	0.0484123	0	0.187732	0	0.166178	0.242569	0.106028	0	0.298156	0.551368	0.463727	0.206156	0.57808	0.54468	0.630179	0.701335	1.26009	1.6313	1.30868	0.116107	0.968999	0.268015	0.258707	1.35273	0.485979	0.996349	1.34125	1.36395	0.43911	0.48899	0.99439	0.651416	1.52567	2.22421	1.70035	2.82766	1.23791
c_000000000765	0	0	0	0	0	0	0.98829	2.39216	0.918749	3.78015	2.89704	0.244644	0.65694	0.164973	0.0240826	0	0.0132067	0	0	0	0	0	0	0	0	0	0	0	0	0	0	0	0	0	0	0	0	0	0	0	0	0	0	0	0	0	0	0	0
c_000000000766	1.58197	2.50336	6.55983	1.18602	1.07412	1.2412	0.425174	1.58523	0.573108	0.957477	0.512967	0.426628	0.53518	0.753602	0.45452	0.389897	1.50733	0.493738	0.871503	0.294349	2.53612	0.385311	0.0232404	0.521155	1.30913	0.933134	1.74641	1.77821	0.872899	0.813573	0.94079	0	1.08159	0	0.183943	0.507192	0.011451	0.283199	0.788957	0.647512	0.177287	0.468252	0	0	0.0981164	0	0	0.103917	0.170248
c_000000000767	0	0	0	0	0	0	0	0	0	0	0.200583	0	0.0833191	0	0	0	0	0	0	0	0	0.213573	0.868894	0	0	0	0	0	0	0	0	0	0	0	0.325817	1.10879	3.86418	1.93846	0.0503656	0.148276	0	0	0	0	0	0	0	0	0
c_000000000768	1.57653	1.45237	2.59605	1.97177	0.47416	1.58411	2.1664	2.27228	0.837376	1.30371	0.975002	0.966064	1.50428	1.23941	1.65515	0.658457	1.59175	0.832333	0.954426	0.471875	1.26926	1.65708	1.44495	0.877388	1.41868	1.16653	1.39403	1.4139	1.81572	2.43012	1.43223	0.207309	1.29407	1.37303	1.15318	2.97648	1.49599	1.39387	1.37173	1.71593	0.605639	0.75729	0.485667	2.12878	2.06633	0	0.165285	0.387469	0.360536
c_000000000769	0.600992	0.586888	1.94365	2.9507	0.167277	1.11098	0.249174	0.875991	0.308473	1.1891	0.865205	0.309629	0.687523	0.977766	1.78686	0.81872	0.879918	1.91668	0.953723	0.516563	3.71342	0.69516	0.248501	0.503091	1.62772	1.88156	2.33878	2.20113	1.53445	1.6785	2.12648	0.197781	1.30221	0.0991075	0.186816	1.08847	0.120477	0.78591	1.1058	1.49044	0.573682	1.19078	0.513057	0.114924	0.702457	1.61047	0.115142	0.464813	0.678081
c_000000000770	0.207723	0.176084	0.410608	0.46091	0.313316	0.740008	0.913062	0.76187	0.306825	0.276557	0.248475	0.307361	0.495217	0.194399	0.690177	0.0963211	0.900278	0.593064	0.431981	0.191384	1.77373	2.4095	1.55758	0.832099	1.61079	1.48665	1.54633	1.33276	2.31212	2.44652	1.39916	0.0688137	0.757456	0.147296	0.12893	0.711874	0.244985	0.513797	0.537756	0.759312	0.131543	0.263414	0.653986	0.837069	1.07596	0	0.932719	0.876596	0.370443
c_000000000771	4.23633	0.60845	0.876794	0.487772	0.327342	0.350675	0.437975	0.14477	0	0.0552308	0	0	0	0	0	0	0.0241366	0	0	0	0.307732	0	0	0	0	0	0	0	0	0	0	0	0	0	0	0	0	0	0	0	0	0	0	0	0	0	0	0	0
c_000000000772	0.454026	0.219213	0.820646	2.60413	0	0.483138	0.5705	0.800922	0.502214	0.536929	0.483978	0.347985	0.430327	0.704349	2.55075	1.31148	0.480218	1.36038	0.53834	0.358098	2.42561	1.24362	0.888785	1.00594	2.01652	2.03765	2.04174	2.06918	1.85397	1.86904	1.98511	0.245541	1.22822	0.139622	0.176614	0.897167	0.0807675	0.661613	0.713383	1.13582	0.441492	0.628738	0.315677	0.110111	0.467862	1.23399	0	0.176942	0.157992
c_000000000773	0	0	0	0	0	0	0	0	0	0	0	0	0	0	0	0	0	0	0	0	0.234998	0.125808	0.0868676	0	0.0557257	0.0697617	0.0301785	0	0.471647	0.866339	0.505486	0	0.127667	0.156167	0.148725	0.449385	0.245919	0.357286	0.235986	0.20807	0.0456141	0.0121438	0.273148	0.408855	0.333964	0.0318589	3.28792	1.81409	0.54248
c_000000000774	0	0	0	0	0	0	0	0	0	0	0	0	0	0	0	0	0	0	0	0	0.0652353	0	0	0	0	0	0	0	0	0	0	0	0	0	0	0	0	0	0	0	0	0	0	0	0	0	0	0	0
c_000000000775	0	0	0	0	0	0	0	0	0	0	0	0	0	0	2.44758	7.47776	1.35958	6.36838	0.101872	0	1.43714	0	0	0	0	0	0	0	0	0	0	0	0	0	0	0	0	0	0	0	0	0	0	0	0	0	0	0	0
c_000000000776	0	0	0	0	0	0	0	0	0	0	0	0.23225	0	0	0	0	0	0	0	0	0	0	0	0	0	0	0	0	0	0	0	0	0	0	8.43536	0.18641	0.0262748	0	0	0	0	0	0	0	0	0	0.567423	0	0
c_000000000777	0.155542	1.19063	1.82406	25.0958	8.54667	1.94258	0.726242	0.490625	0.108044	0	0.00656007	0	0	0	0.0117933	0	0	1.17658	0.40899	0.0796016	14.9986	0	0	0	0	0	0	0	0	0	0	0	0	0	0	0	0	0	0	0	0	0	0	0	0	0	0	0	0
c_000000000778	0.693118	0.694527	1.49689	0.701346	0	0.441289	0.160876	0.119284	0.219542	0.148388	0.190677	0.339754	0.562664	0.116932	0.563463	0	0.806376	0	0.0236749	0.0011742	0.914976	0.207323	1.43256	0	0	0	0	0	0	0	0	0	0	0.729148	0.628137	1.47305	8.75439	1.88171	0.395364	0.560136	0.142776	0.129591	0	0	0	0	0	0	0
c_000000000779	0.0117797	0.238296	0.369799	0.960078	0.149049	0.820827	1.89562	3.17408	0.997494	1.37483	0.950446	0.995983	1.20288	0.866178	1.0615	0.407511	0.463939	0.326555	0.3471	0.156047	0.434476	0.578139	0.583576	0.247363	0.624527	0.638523	0.613761	0.531302	0.632162	0.869586	0.59385	0.12752	0.501906	0.425542	0.478826	0.970795	0.320057	0.50322	0.526841	0.664729	0.325554	0.269468	0.248028	0.948587	0.879557	0	0	0.189153	0.0894394
c_000000000780	0.000997764	0.0204012	0.105849	0.270776	0	0.312074	0.753393	0.918046	0.378587	0.277464	0.176897	0.519892	0.296803	0.144861	0.481289	0	0.511412	0.334568	0.169166	0.0660192	1.15169	0.592213	0.517311	0.268493	0.527446	0.641823	0.385174	0.426353	0.591019	1.06269	0.474139	0	0.394956	0.132747	0.209833	0.469039	0.153952	0.330941	0.312168	0.357771	0.0387493	0.103782	0	0	0.003888	0	0	0	0
c_000000000781	0	0	0	0	0	0	0	0	0	0	0	0	0	0	0	0	0	0	0	0	0	0	0	0	0	0	0	0	0	0	0	0	0	0	0	0	0	0	0	0	0	0	0	0	0	0	0	0	0.0587704
c_000000000782	0	0	9.60534	25.7372	1.82422	3.22132	2.80604	2.27628	1.38519	2.71268	2.53535	0.544234	1.09363	2.52346	10.217	1.55775	1.2475	1.99283	1.44695	0.636114	0.557036	0	0	4.68792	8.57144	1.45869	1.64422	0.976008	0.159851	0.00939174	0.205396	0.057283	0	0.263294	0.000729051	0.0483152	0	0.0708436	0.129787	3.44094	0.108708	1.50453	0	0	0	0.488165	1.2449	1.96302	3.407
c_000000000783	0	0	0	0	0	0	0	0	0	0	0	0.159906	0	0	0.262267	0	0	0	0	0	0	0.394392	0.0879762	0	0	0	0	0	0	0	0	0	0	3.33581	4.22755	1.76811	0.984314	0.640148	0.0632407	0.0624576	0	0	0	0	0	0	0	0	0
c_000000000784	0	0	0	0	0	0	0	0	0	0	0.203417	0.492096	0.392542	0.00359654	0.180013	0	0	0	0	0	0.729597	0	0	0	0	0	0	0	0	0	0	0	0	0	0	0	0	0	0.00331759	0.252889	0	0	0	0	0	1.81484	4.37461	1.75876	0.541303
c_000000000785	0	0.11476	0.300359	1.04455	0	0.151627	0.124826	0.542699	0.195032	0.705565	0.391843	0.0226643	0.275414	0.712372	1.23191	0.209491	0.394426	0.464775	0.249273	4.26612	2.85158	0.115919	0.15974	0	0.220818	0.204912	0.345642	0.231691	0.519174	0.572277	0.406305	0	0.614842	0.0589297	0.192013	0.812385	0	0.451102	0.58029	1.14911	0.535779	0.678969	0	0	0.0998178	0.0209186	0	0.107104	0.229834
c_000000000786	0	0	0.0213166	0.127857	0	0.183619	0.24868	0.302168	0.0710586	0.158799	0	0.159548	0.228149	0.128608	0.242637	0.0635492	0.0194596	0.112294	0.0500221	0	0.185955	0.372132	0.0798614	0.128572	0.384531	0.35169	0.487065	0.436498	0.858818	1.38531	0.823311	0.139174	1.07915	0.41436	0.570476	1.18897	0.249972	0.854865	0.483522	0.633642	0.169236	0.21188	0.0772955	0.00146454	0.116549	0	0	0.0288095	0.011031
c_000000000787	0	0	0	0.0755166	0	0	0	0	0	0	0	0	0	0	0	0	0	0	0	0	0.0163127	0	0	0	0.0982843	0	0	0	0	0	0	0	0	0.801949	0.0490961	0	0	0	0	0	0	0	0	0.00704078	0	0.143694	7.88197	2.4523	0.393495
c_000000000788	0.196001	0.836682	1.40996	2.27246	0.234193	0.589409	0.590255	0.722453	0.278491	0.581919	0.870951	0.325014	0.988348	1.5109	2.85392	0.901653	0.708302	1.34529	0.672497	0.38612	0.676897	0.211548	0.0468492	0.365199	0.595629	0.282018	0.487053	0.439888	0.269015	0.223856	0.164523	0	0.240256	0.0241924	0.00272029	0.399641	0	0.0673046	0.289088	0.427777	0.0309669	0.233832	0	0	0.165755	0	0	0.0691253	0.129743
c_000000000789	0	0	0	0	0	0	0	0	0	0	0	0	0	0	0	0	0	0	0	0	0	0.0685407	0.0134401	0	0	0	0.0643376	0	0.50053	0.562065	0.232471	0	0.0793211	0	0	0.0586354	0	0.0614522	0.0506729	0	0	0	0.478405	0.739001	0.987987	0	1.85465	1.58134	0.436
c_000000000790	0	0	0.0789862	0	0	0.0509497	0	0.163426	0	0.0595981	0.0502326	0.110981	0.190611	0.0654821	0.27436	0.226552	0.470908	0.133031	0.14306	0	0.323752	0.406508	0.232304	0.00379538	0.070934	0.0353407	0.0563054	0	0.0516497	0.273185	0.0529837	0	0.0452189	0.980177	0.614846	1.63857	1.25831	0.748999	0.395949	0.600951	0.411429	0.0799466	0.159992	0.746999	0.461157	0	0.071236	0.201344	0.0162756
c_000000000791	0	0	0	0	0	0	0	0	0	0	0	0	0	0	0	0	0	0.176736	0	0	2.1481	0	0	0	0.0439201	0.0277295	0.0180396	0	0	0	0	0	0	0	0	0	0	0	0	0	0	0	0	0	0	0	0.254437	0.118808	0
c_000000000792	0	0	0	0	0	0	0	0	0	0	0	0	0	0	0	0	0	0	0	0	1.67641	0	0	0	0	0	0	0	0	0	0	0	0	0	0	0	0	0	0	0	0	0	0	0	0	0	0	0	0
c_000000000793	0	0	0	0	0	0	0	0	0	0	0	0	0	0	0	0	0	0	0	0	0	0	0	0	0	0	0	0	0	0	0	0	0	0	0	0	0	0.110208	1.68571	1.43255	0.912678	0.287415	0	0	0	0	0	0	0
c_000000000794	0	0	0	0.554228	0	0.0466633	0	0.0575478	0	0.0856311	0.888805	0.204004	0.257191	0.132247	1.08399	1.27735	1.01907	2.33095	0	0	0.812746	0	0.0185746	0	0	0	0	0	0	0	0	0	0	0	0	0.0272029	0.238771	1.50942	0.181502	2.05081	0	0	0	0	0	0	0	0	0
c_000000000795	0	0	0	0	0	0	0	0	0	0	0	0	0	0	0.0264585	0	0.0919308	0	0.0514594	0	1.91267	0.761708	0.312173	0.402238	0.497213	0.57997	0.263866	0.165831	0.946993	0.288889	0.195988	0	0	0.163315	0.112259	0.0804292	0.214564	0.0349914	0	0	0.00366647	0	0.26897	0.522425	0.235536	0.178919	0.599772	0.461631	0.0580783
c_000000000796	0	0	0	0	0	0	0.0086122	0.483278	0.0371365	0.162139	0.0635954	0.127212	0.229609	0	0	0	0	0	0	0	0	0.315651	0.16372	0	0.0431067	0	0.157281	0.0983324	0.213571	1.16047	0.3692	0.036263	0.522153	0.974461	0.853436	1.62293	0.702121	0.619324	0.500845	0.411602	0.108631	0.141383	0	0	0	0	0	0	0
c_000000000797	0.824521	1.19074	1.66558	2.26259	0.979014	1.9445	2.66347	2.12389	0.869424	1.28843	1.08011	1.12495	1.14918	0.955826	1.72817	0.8015	1.97723	1.22385	1.06981	0.391813	4.46628	9.39687	5.25643	3.78878	5.77813	5.16702	4.82366	4.72262	8.2128	7.90318	4.87996	0.571813	2.56419	0.65091	0.653901	1.73648	0.743817	1.31297	1.44048	1.75845	0.49686	0.491778	1.42249	2.19691	2.74089	0	0.862396	1.6238	0.678765
c_000000000798	0.284364	0.114747	0.391274	0.58675	0.0143771	0.356964	0.340576	0.289051	0.102748	0.27565	0.0681644	0.251143	0.202465	0.225992	0.654386	0.146916	0.376631	0.111504	0.173173	0.0987239	0.50949	1.02373	0.581368	0.340384	0.927985	0.855011	1.13035	1.05807	1.91156	2.21334	1.01346	0.158119	1.00153	0.564224	0.684982	1.64021	0.603836	0.951723	0.868957	0.853272	0.224574	0.303958	0.222739	0.0898207	0.324314	0	0.278438	0.406279	0.193088
c_000000000799	0	0	0	0	0	0	0	0	0	0	0	0	0	0	0	0	0	0	0	0	1.67157	0	0	0	0	0	0	0	0	0	0	0	0	0	0	0	0	0	0	0	0	0	0	0	0	0	0	0	0
c_000000000800	0	0	0	0	0	0	0	0	0	0	0	0	0.584655	0	0	0	0	0	0	0	0	0.847863	0.407974	0	0	0	0	0	0	0	0	0	0	0.083989	0.653367	4.04281	1.25007	1.16545	0.147303	0.183893	0	0	0	0	0	0	0	0	0
c_000000000801	0	0	0	0	0	0	0	0	0	0	0	0	0	0	0	0	0	0	0	0	0.0522574	0.115344	0.311361	0	0	0	0	0	0	0	0	0	0	1.01624	1.55218	1.08005	1.2677	1.85842	0.101248	0.155837	0.00624534	0.0530071	0	0	0	0	0	0	0
c_000000000802	0	0	0	0	0	0	0	0	0	0	0	0	0	0	0	0	0	0	0	0	0	0.683015	0.734313	0	0	0	0	0	0	0	0	0	0	0	0.431794	3.7894	3.41261	0.512863	0	0	0	0	0	0	0	0	0	0	0
c_000000000803	0	0	0	0	0	0	0	0	0	0	0	0	0	0	0	0	0	0	0	0	0	1.89466	1.12009	0.883769	0.995592	0.975932	0.52121	0.401144	0.723218	0.707996	0.409646	0	0.0748592	0	0	0	0	0	0	0	0	0	0.258848	0.0849647	0.195576	0	0.731042	0.533795	0.0628089
c_000000000804	0.89723	0.20944	0.318264	0.447928	0.762361	2.05626	1.76536	1.7766	1.38049	1.38504	3.13017	2.15955	2.75703	1.03164	3.76016	2.30642	5.34113	2.0284	1.80457	0.456005	6.79264	1.92795	2.01726	0.101018	0.42486	0.186053	0.473364	0.457246	0.270446	0.790897	0.402532	0.0200423	0.240645	0.718296	1.57035	7.92935	7.19138	2.81204	1.14931	1.31941	0.399007	0.416737	0	0	0	0	0.108667	0.113723	0
c_000000000805	0.173546	0.0416322	0.193448	0.0937501	0	0.222096	0.113402	0.153492	0.0191143	0.0806935	0.224675	0.100285	0.490445	0.0888029	0.363842	0.369047	1.7063	0.741607	0.438329	0.189224	2.04439	3.11147	3.67589	0.0566056	0.14611	0.097463	0.223083	0.248305	0.190313	0.844508	0.397276	0.122174	0.632577	4.96165	5.57864	16.588	12.4274	6.83787	4.02116	4.2544	1.51738	1.54943	0.00627978	0	0.0339123	0	0.00693711	0.035338	0
c_000000000806	0	0	0	0	0	0	0	0	0	0	0	0	0	0	0	0	0	0	0	0	0	0	0	0	0	0	0	0.0307414	0.0234597	0.495256	0.0283275	0	0.0630227	0.0455297	0	0.134552	0	0.0197864	0.0320005	0.192967	0	0.0371089	0.147099	2.35571	1.83289	0.138168	0	0.198076	0.186926
c_000000000807	0.485144	0.153279	0.217489	0.548505	0.0916875	0.192957	0.177511	0.192237	0	0.0382348	0	0	0.0803445	0.0080384	0.333456	0	0.282093	0.156789	0.0288753	0	1.11511	0.922236	0.666438	0.279511	0.6446	0.577539	0.505688	0.41313	0.822903	0.813775	0.427454	0.0171352	0.174805	0.167815	0.209504	0.69877	0.272353	0.230907	0.244962	0.218673	0.286524	0.155119	0.19849	0.0895148	0.210846	0	0.208062	0.218627	0.0456044
c_000000000808	0	0	0	0.023802	0	0	0	0	0	0	0	0	0	0.0380192	0	0	0	0	0	0	0	0.0906777	0.0553925	0	0.0801615	0.0311665	0.111856	0.0636042	0.0155431	0.36484	0.0719709	0	0.164075	0.0299257	0	0.23059	0.024515	0.0746006	0.107732	0.281196	0.0560049	0.109359	0.194332	2.48344	1.67797	0.164518	0.031264	0.212875	0.146256
c_000000000809	0.794126	2.43103	4.97708	12.8369	1.241	5.35257	3.51527	5.27294	2.52443	5.99301	5.4446	2.71921	5.90158	10.7866	20.1996	7.63734	5.40783	11.1563	5.63272	4.08686	8.64666	1.76231	1.01389	1.51221	4.76557	4.46109	5.77345	4.33373	2.9206	3.36491	4.06953	0.63567	3.82652	0.936374	1.25728	4.28194	1.03481	2.366	2.92941	6.11745	2.56895	5.79308	0.834668	0.916166	5.65899	13.5184	1.57831	3.02182	4.32254
c_000000000810	6.12475	0	0	0	0	0	0	0	0	0	0	0	0	0	0	0	0	0	0	0	0	0	0	0	0	0	0	0	0	0	0	0	0	0	0	0	0	0	0	0	0	0	0	0	0	0	0	0	0
c_000000000811	0	0	0	0	0	0	0	0	0	0	0	0	0	0	1.75898	0	0.273068	0.322976	0	0	0.121214	0.252459	0.523305	0	0	0	0	0	0	0	0	0	0	1.32829	1.51962	1.19315	2.47821	1.07081	0.253616	0.181351	0.0690533	0	0	0	0	0	0	0	0
c_000000000812	0.500528	0.228934	0.740072	1.43955	0	0.187741	0.201935	0.299846	0.0481685	0.444473	0.472818	0.155288	0.167224	0.485583	1.35025	0.461735	0.188732	0.766685	0.316081	0.075791	1.15497	0.379674	0.322213	0.26564	0.50846	0.751692	0.874331	0.881551	0.580962	0.579121	0.673242	0.118969	0.50069	0	0.0620227	0.31991	0	0.33103	0.461022	0.489648	0.137078	0.335444	0.133558	0	0.386877	1.00856	0.0398415	0.1389	0.164328
c_000000000813	0	0	0	0.0436152	0	0	0.0192829	0.0268305	0.0128306	0	0.616522	0.129118	0.56647	0.386269	0.146016	0	0.0358628	0	0	0	0	0.135427	0	0	0.148997	0	0	0	0.282742	0.253363	0.152123	0	1.92902	2.12008	3.96105	1.26538	0.299003	0.50511	0.211463	0.202943	0.0419649	0	0	0	0	0	0.327194	0.474792	0
c_000000000814	0.0460082	0.380018	0.810633	1.33239	0	0.378106	0.109684	0.232429	0.130432	0.320229	0.269994	0.100796	0.21721	0.464936	1.11896	0.289952	0.355144	0.598171	0.334936	0.102708	0.7898	0.173833	0.130745	0.543998	1.33061	0.692546	0.965682	0.740497	0.534145	0.46215	0.364103	0	0.551949	0.037546	0.344789	0.416165	0	0.225112	0.16547	0.895467	0.117098	0.492565	0.0938956	0.971414	0.455326	0.770387	0.174846	0.407389	0.650474
c_000000000815	0	0	0	0	0	0	0	0	0	0	1.68901	2.54729	3.8469	0.228433	0.817068	0.34384	3.10882	0.590265	0	0.145059	0	0.45881	3.27999	0	0	0	0	0	0	0	0	0	0	0	0.666151	2.08461	11.3227	7.53165	0.833461	3.27674	0.693875	0.508378	0	0	0	0	0	0	0
c_000000000816	0.32812	0.289234	0.544057	0.907766	0.162881	0.431308	0.666149	0.507769	0.123122	0.195088	0	0.108068	0.177953	0.13565	0.430531	0.194472	0.301092	0.232012	0.110342	0	0.784257	0.683917	0.332711	0.187417	0.428529	0.518526	0.487519	0.382608	0.696322	0.643683	0.601627	0.100405	0.313889	0.172681	0.326967	0.619627	0.282966	0.411857	0.436624	0.378165	0.189105	0.105017	0.176475	0.222016	0.388071	0.0360631	0.309653	0.172327	0.0998419
c_000000000817	2.37021	1.57336	3.08988	5.02872	1.86832	4.2323	6.5788	7.76475	2.92224	4.71393	3.40879	3.92811	4.29989	2.77836	3.34131	1.54137	2.55493	2.40111	1.48058	0.884223	3.09107	7.07366	4.84108	2.97765	4.96907	5.04051	4.78962	4.67548	7.77807	8.86468	5.17387	0.761756	3.90295	2.14518	1.89269	5.32541	2.43252	2.79257	3.12383	3.4503	1.17127	1.5677	1.84079	3.39268	3.78871	0.0255012	1.28111	2.06587	1.04551
c_000000000818	6.29122	0	0	0	0	0	0	0	0	0	0	0	0	0	0	0	0	0	0	0	0	0	0	0	0	0	0	0	0	0	0	0	0	0	0	0	0	0	0	0	0	0	0	0	0	0	0	0	0
c_000000000819	0.0930267	0.0901193	0.360578	0.840257	0	0.390563	0.349326	0.356819	0.12451	0.29958	0.163977	0.203604	0.243636	0.265118	0.866341	0.20707	0.247676	0.583867	0.304273	0.122052	0.545473	0.71178	0.485579	0.485504	1.09594	0.806069	1.11567	0.90121	1.21162	1.24722	1.12105	0.194189	0.610107	0.329507	0.12406	0.622745	0.236105	0.524688	0.540727	0.631354	0.194008	0.314715	0.268679	0.262469	0.443605	0.443765	0.0295633	0.233974	0.141135
c_000000000820	0	0	0	0	0	0	0	0	0	0	0	0	0	0	0	0	0	0	0	0	0	0	0	0	0	0	0	0	2.12877	1.90671	0	0	0	0	0	0	0	0	0	0	0	0	0	0	0	0	0	0	0
c_000000000821	0	0	0	0	0	0	0	0	0	0	0	0.146174	0	0	0	0	0	0	0	0	0	0.741658	0	0	0	0	0	0	0	0	0	0	0	1.68257	11.7439	4.40204	0.168181	0.342174	0	5.13644	0	0	0	0	0	0	0	0	0
c_000000000822	0.559592	0.197088	0.370794	0.574135	0.0992726	0.189916	0.272919	0.172329	0	0.0421236	0.057501	0	0.0960366	0.0672945	0.313935	0	0.191079	0.313314	0.191323	0	1.34273	1.07653	0.699034	0.435202	0.620948	0.694598	0.680129	0.396464	0.701709	1.02113	0.618971	0.0448727	0.291934	0.0620055	0.170277	0.468346	0.220652	0.238203	0.334996	0.174268	0.20107	0.0837492	0.266982	0.151777	0.239469	0.0789475	0.341987	0.34732	0.0415972
c_000000000823	0	0	0	0	0	0	0	0	0	0	0	0	0	0	0	0	0	0	0	0	0.058663	0.339994	0.884314	0	0	0	0	0	0	0	0	0	0	0.0981631	0.72382	2.61502	3.14576	0.80183	0.124898	0.253812	0.0298476	0	0	0	0	0	0	0	0
c_000000000824	0	0.0602902	0.0419771	4.03966	1.04376	0.346549	0.00828179	0.365198	0	0	0	0	0	0	0	0	0	0	0	0	0	1.2869	4.54748	0.207448	0.315252	0.122356	0.151845	0.129578	0.141964	0.101565	0	0	0.00133529	0	0	0	0	0	0	0	0	0	0	0	0	0	0	0	0
c_000000000825	0.121871	0.315661	0.538339	1.76926	0	0.43139	0.745665	0.737891	0.67522	0.752985	0.468991	0.421117	0.458967	0.832424	2.29346	0.565111	0.184186	1.01755	0.273593	0.258774	1.34472	0.413574	0.412472	0.42145	0.885289	1.18502	1.05839	0.877356	1.28332	1.37281	0.923694	0.0213333	0.587241	0.0108065	0.0331985	0.41216	0.0179946	0.323219	0.723751	0.804465	0.216021	0.441041	0.171344	0.151026	0.502255	0.996836	0	0.089645	0.129937
c_000000000826	0	0	0.063062	0	0	0.140991	0.257129	0.469466	0.106041	0.184041	0.0494834	0.0677913	0.321793	0.103626	0.111139	0	0.1204	0.0198268	0.0500276	0	0.0758811	0.241926	0.230312	0	0	0.0603867	0.0700185	0.0218118	0.0559615	0.173938	0.122014	0	0.0285152	0.530943	0.49076	0.96251	0.54679	0.520521	0.348318	0.478326	0.275969	0.110455	0.115931	1.32518	1.08482	0	0.0679217	0.144256	0.00790273
c_000000000827	0	0	0	0	0	0	0	0	0	0	0.0850188	0.4052	1.2272	0.144254	0.656324	0.412995	0.13709	0.0990288	0	0	0	0.301909	0.247328	0.0381285	0.103002	0.102501	0	0	0	0.0108576	0	0	0	0.0187256	0.0416406	0.020454	0	0	0	0	0	0	0.240249	0.704595	0.373893	0	5.32929	1.83605	0.464576
c_000000000828	0	0	0	0.251317	0	0.213553	0.724315	1.59723	0.499632	0.670961	0.158585	0.354653	0.456688	0.261301	0.347592	0	0.0220648	0	0.0503442	0	0.143197	0.164986	0.433727	0.137997	0.202622	0.422008	0.271147	0.158842	0.197638	0.591038	0.151245	0	0.262693	0.239297	0.301035	0.847934	0.222888	0.405153	0.372061	0.280117	0	0.109356	0.0337895	0	0.0759761	0	0	0	0
c_000000000829	0	0	0.013668	0.0920546	0	0	0.000744652	0	0	0	0	0	0	0	0	0	0	0	0	0	0.130033	0.456207	0.522257	0	0	0.109966	0	0	0.0937983	0.129869	0	0	0.219903	2.59346	2.94004	2.32377	2.14778	1.23827	0.476067	0.396797	0	0.0947204	0	0	0	0	0	0	0
c_000000000830	0	0	0	0	0	0	0.268639	0.297472	0	0.0980036	0	0	0	0	0.085441	0	0.0307905	0	0	0	0.00684001	0.158095	0.207102	0.0422573	0.0659973	0.307884	0.033082	0.13891	0.231106	0.706943	0.344596	0.094518	0.129942	0.340433	0.179774	0.84369	0.282249	0.206187	0.429448	0.32852	0.119221	0.135741	0.329381	2.03121	2.12999	0	0.077235	0.226014	0.140502
c_000000000831	0.0937231	0.0144217	0.191512	0.203182	0.0496763	0.29578	0.667353	0.862069	0.228977	0.508375	0.368155	0.622927	0.281785	0.137267	0.659344	0.0928607	0.309205	0.368535	0.283164	0.00447378	1.12174	0.654975	0.518491	0.258615	0.552949	0.524507	0.59788	0.455941	0.53972	1.11149	0.588032	0.078512	0.393595	0.224278	0.17385	0.63858	0.253988	0.202858	0.329278	0.416607	0.0808989	0.217931	0	0	0.0292752	0	0	0.0247143	0
c_000000000832	0	0	0	0	0	0	0	0	0	0	0	0	0	0	0	0	0	0	0	0	0	0.340035	1.41297	0	0	0	0	0	0	0	0	0	0	0	0.873851	1.91521	7.76912	4.33202	0.263826	0.307844	0.160014	0	0	0	0	0	0	0	0
c_000000000833	0.0315231	0.0820322	0.121249	0.703845	0	0.0816597	0.145667	0.100208	0	0	0	0	0	0	0.52432	0.160063	0.174818	0.378075	0.190536	0.0193235	0.283007	0.270151	0.186487	0.193249	0.333663	0.426591	0.382102	0.222896	0.37576	0.662669	0.308163	0.132294	0.35083	0.0525982	0.00468541	0.298371	0	0.105594	0.122892	0.191211	0.0699141	0.0864857	0.20967	0.174125	0.461986	0.0416716	0.180277	0.601001	0.0792211
c_000000000834	0	0	0.0426569	0.0223251	0.0412772	0.429653	0.471817	0.595885	0.410959	0.57991	1.10157	0.797438	1.37229	0.382292	1.0992	0.297799	1.87377	0.926938	0.618649	0.119986	2.08374	0.518322	0.448105	0.0112343	0.0306584	0	0.106965	0.0639754	0.269242	0.489114	0.244098	0	0.134429	0.268235	0.539254	2.15134	1.46043	0.685832	0.270583	0.380784	0.0765827	0.122794	0	0	0	0	0	0	0
c_000000000835	0	0	0	0	0	0	0	0	0	0	0.0781473	1.88559	2.15504	0.198044	0.272736	0.17816	0.213896	0	0	0	0	0.474945	1.46288	0	0	0	0	0	0	0	0	0	0	3.23114	2.68888	2.90267	6.55407	4.4528	0.875878	1.0472	0.186495	0.199838	0	0	0	0	0	0	0
c_000000000836	0	0	0	0	0	0	0	0	0.0321925	0	0	0	0	0	0.21848	0.197128	1.48083	0.149181	0	0	0.0919661	0.222946	0.280074	0	0	0	0	0	0	0	0	0	0	2.77427	2.70985	1.75721	1.31728	1.3497	0.165736	0.250361	0	0.0122652	0	0	0	0	0	0	0
c_000000000837	0	0	0	0	0	0	0	0	0	0	0	0	0	0	0.0885291	0	2.50857	0.162702	2.772	0	0	0	0	0	0	0	0	0	0	0	0	0	0	0	0	0	0.00798659	0	0	0	0	0	0	0	0	0	0	0	0
c_000000000838	0	0	0	0	0	0	0	0	0	0	0	0	0	0	0	0	0	0	0	0	0.165294	0	0.0632315	0	0	0	0	0	0	0	0	0	0	0	0	0	0.410402	0.6331	0	3.90003	0.363491	0.114129	0	0	0	0	0	0	0
c_000000000839	0	0	0	0	0	0	0	0	0	0	0	0	0	0	0	0	0	0	0	0	2.00144	0	0	0	0	0	0	0	0	0	0	0	0	0	0	0	0	0	0	0	0	0	0	0	0	0	0	0	0
c_000000000840	0	0	0	1.81253	2.6675	9.6187	1.03973	1.13437	0.449298	0.799194	0.6981	0.154589	0.311311	0.890406	1.06595	0.286396	0.361592	0.777083	0.462286	0.2808	1.45435	0.0665806	0	0	0	0	0	0	0	0	0	0	0	0	0	0	0	0	0	0	0	0	0	0	0	0	0	0	0
c_000000000841	0	0	0.868097	13.105	1.53075	2.59608	2.25568	1.59404	0.809786	1.75279	1.00587	0.389447	0.700236	1.73217	3.0451	0.936846	1.00263	1.789	0.949979	0.608408	2.04342	0.0580984	0	0	2.00749	2.24686	2.74313	1.45912	1.07284	0.815041	0.793087	0.0524395	1.25505	0.207362	0.211403	0.60772	0.0547895	0.35302	0.300204	0.862124	0.204256	0.739358	0	0	0	0	0	1.21578	3.25611
c_000000000842	0.43134	0.441555	0.920907	2.69244	0	0.369418	0.43121	0.516991	0.189864	0.615934	0.353284	0.164549	0.4347	0.696533	2.1775	0.467923	0.453563	1.12951	0.446831	0.222947	2.34369	0.925579	0.388647	0.55114	1.47698	1.24539	1.51682	1.85946	1.02697	0.807083	1.08533	0.127458	0.678774	0.0119913	0.046816	0.640001	0	0.549765	0.517031	0.823844	0.292919	0.518476	0.175164	0.0445118	0.617175	1.30072	0.0268004	0.307815	0.375499
c_000000000843	0	0	0	0	0	0	0	0	0	0	0	0	0	0	0	0	0	0	0	0	0	0	0	0	0	0	0	0	0	0	0	0	0	0	0	0	0	0	0	0	0	0	0	0	0	0	0	0	0
c_000000000844	0	0	0	0	0	0	0	0	0	0	0	0	0	0	0	0	0	0	0	0	0	0	0	0	0	0	0	0	0	0	0	0	0	0	0	0	0	0	2.98115	0	0	0	0	0	0	0	0	0	0
c_000000000845	0	0	0	1.18715	0	0	0	0	1.32554	0.0796465	0.415211	12.0522	25.9352	0.590644	3.78132	0.862038	0.983297	3.0323	0	0.479263	0.106983	0.680202	4.45963	0	0.296267	0	0.061071	0	0	0	0	0	0	4.82857	10.1782	3.77172	9.14505	8.75497	0.683756	6.57165	0.2851	0	0	0	0	0	0	0	0
c_000000000846	0.0752951	0	0.811828	0.202505	0	0	0	0	0	0	0	0	0	0	0	0	0	0.186044	0	0	0	8.60056	0.78263	1.02511	0.358941	0	0.434373	0.151303	0.0105974	7.41373	3.12358	0.0299955	0.495799	0.398484	0.29745	0.943456	0.183991	0.103314	0.0952051	0.502079	0.524135	0.151839	0	0.214626	0	1.93148	0	0	0
c_000000000847	0	0	0	0	0	0	0	0	0	0	0	0.335503	0	0	0	0	0	0	0	0	0	0	0	0	0	0	0	0	0	0	0	0	0	0	9.38889	0.290334	0.00308048	0	0	0	0	0	0	0	0	0	0.543096	0	0
c_000000000848	1.11499	1.0127	2.49739	2.61093	1.10396	3.12207	5.25272	6.70356	2.4524	4.39235	3.00794	3.5169	3.57317	2.74262	2.43617	1.08984	1.60935	1.08845	1.12565	0.66735	1.4781	1.64719	1.3814	1.03906	1.71761	1.81749	2.14331	1.87667	2.13045	3.27305	1.74534	0.18923	1.75734	0.652292	0.707865	2.1087	0.771851	0.933959	1.07119	1.44432	0.311216	0.696267	0.200757	0.197388	0.568915	0	0.0535128	0.298896	0.151083
c_000000000849	0	0	0	0	0	0	0	0	0	0	0	0	0	0	0	0	0.255842	0.21508	0.0510535	0	3.44439	0.656878	0.275114	0.0927889	0.421222	0.592053	0.369335	0.371889	1.05854	1.01179	0.509564	0	0.163247	0	0	0	0	0	0.0520134	0.107895	0	0	0.00155925	0	0.0965471	0.0745834	0.0262867	0.202938	0
c_000000000850	0	0	0	0.464451	0	0	0.968165	0.192764	0.200886	0.0930401	0	0	0.0418176	0.0574094	0.180327	0	0	0	0	0	0.195175	0.221053	0.0875512	0.0925108	0.452016	0.723997	0.153666	0.0618844	1.05645	1.02013	0.708621	0	0.386621	1.06686	0.805802	0.408223	0.0798607	0.164188	0.0632837	0	0.195426	0	0.413411	0.894241	0.301726	1.12863	4.14654	1.9452	0.193086
c_000000000851	0	0	0	0	0	0	0	0	0	0	0	0	0	0	0	0	0	0	0	0	0	0	0	0	0	0	0	0	0	0	0	0	0	0	0	0	0	0	0	0	0	0	0	0	0	0	0	0	0
c_000000000852	0	0	0	0	0	0	0	0	0	0	0	0	0	0	0	0	0	0	0	0	0	0	0	0	0	0	0	0	0	0	0	0	0	0	0	0	0	0	0	0	0	0	0	0	0	0	0	0	0
c_000000000853	0	0	0	0	0	0	0	0	0	0	0	0	0	0	0	0	0	0	0	0	0	0	0	0	0	0	0	0	0	0	0	0	0	0	0	0	0	0	0	0	0	0	0	0	0	0	0	0	0
c_000000000854	0	0	0	0	0	0	0	0	0	0	0	0	0	0	0	0	0	0	0	0	0	5.23833	0.380855	0.119189	0.0542696	0.0694445	0	0.0668045	0.0420779	0	0	0	0	0	0	0	0	0	0	0.778569	3.53053	0.451306	0	0	0	0	0	0	0
c_000000000855	0.221239	0.198979	0.87514	1.28064	0	0.330443	0.148172	0.258167	0.221718	0.250942	0.170364	0.150704	0.185502	0.507759	1.28982	0.548481	0.237959	1.07008	0.456974	0.340488	1.48994	0.717388	0.102135	0.183732	0.703901	0.72653	0.879575	1.07067	0.549302	0.594583	0.697942	0.0163708	0.409189	0	0	0.453935	0	0.332764	0.514065	0.559903	0.183098	0.495994	0.28554	0.07348	0.184334	0.897169	0	0.11767	0.214519
c_000000000856	0	0	0	0	0	0.0461673	0.686254	0.703514	0.455537	0.136981	0.175887	0.168163	0.352056	0.406935	0.0887771	0	0.129441	0	0.0870115	0	0.223345	0.405595	1.28987	1.30503	0.44377	0.143855	0.203823	0.189662	0.606267	1.2735	0.287632	0	0.421968	1.05925	0.70832	1.50597	0.493396	0.430439	0.664839	0.772198	0.142872	0.128896	0.436583	12.0472	4.25339	0	0.589938	1.29923	2.38185
c_000000000857	0.020287	0.265641	0.662932	1.51002	0	0.289118	0.441433	0.553569	0.168266	0.545888	0.316953	0.164734	0.445257	0.655918	1.94485	1.00836	0.317475	1.12932	0.399679	0.145196	0.797638	0.330667	0.14904	0.447177	0.859995	0.814002	0.995248	1.05752	0.981914	0.949343	0.86452	0.089022	0.740464	0.056022	0.0605751	0.559638	0.0771802	0.525749	0.583278	0.891851	0.288452	0.704957	0.538516	0.761639	1.04951	1.95659	0.154336	0.605242	0.572193
[truncated: 14 more columns]
