# Supplementary material for: Diversity and origins of bacterial and archaeal viruses on sinking particles reaching the abyssal ocean
Source: ISME J. 2022 Mar 2;16(6):1627–35. doi: 10.1038/s41396-022-01202-1 (PMC9122931; doi:10.1038/s41396-022-01202-1)
Supplement: Supplementary file 8 — Table S7 [file 41396_2022_1202_MOESM8_ESM.xls]

## Sheet: TableS7_MAG_coverage_norm_by_ba
	ALOHA-2014-XVII-1-01-DNA	ALOHA-2014-XVII-1-02-DNA	ALOHA-2014-XVII-1-03-DNA	ALOHA-2014-XVII-1-04-DNA	ALOHA-2014-XVII-1-05-DNA	ALOHA-2014-XVII-1-06-DNA	ALOHA-2014-XVII-1-07-DNA	ALOHA-2014-XVII-1-08-DNA	ALOHA-2014-XVII-1-09-DNA	ALOHA-2014-XVII-1-10-DNA	ALOHA-2014-XVII-1-11-DNA	ALOHA-2014-XVII-1-12-DNA	ALOHA-2014-XVII-1-13-DNA	ALOHA-2014-XVII-1-14-DNA	ALOHA-2014-XVII-1-15-DNA	ALOHA-2014-XVII-1-16-DNA	ALOHA-2014-XVII-1-17-DNA	ALOHA-2014-XVII-1-18-DNA	ALOHA-2014-XVII-1-19-DNA	ALOHA-2014-XVII-1-20-DNA	ALOHA-2014-XVII-1-21-DNA	ALOHA-2015-XVIII-1-01-DNA	ALOHA-2015-XVIII-1-02-DNA	ALOHA-2015-XVIII-1-03-DNA	ALOHA-2015-XVIII-1-04-DNA	ALOHA-2015-XVIII-1-05-DNA	ALOHA-2015-XVIII-1-06-DNA	ALOHA-2015-XVIII-1-07-DNA	ALOHA-2015-XVIII-1-08-DNA	ALOHA-2015-XVIII-1-09-DNA	ALOHA-2015-XVIII-1-10-DNA	ALOHA-2015-XVIII-1-11-DNA	ALOHA-2015-XVIII-1-12-DNA	ALOHA-2015-XVIII-1-13-DNA	ALOHA-2015-XVIII-1-14-DNA	ALOHA-2015-XVIII-1-15-DNA	ALOHA-2015-XVIII-1-16-DNA	ALOHA-2015-XVIII-1-17-DNA	ALOHA-2015-XVIII-1-18-DNA	ALOHA-2015-XVIII-1-19-DNA	ALOHA-2015-XVIII-1-20-DNA	ALOHA-2015-XVIII-1-21-DNA	ALOHA-2016-XIX-1-01-DNA	ALOHA-2016-XIX-1-02-DNA	ALOHA-2016-XIX-1-03-DNA	ALOHA-2016-XIX-1-04-DNA	ALOHA-2016-XIX-1-05-DNA	ALOHA-2016-XIX-1-06-DNA	ALOHA-2016-XIX-1-07-DNA
DT.Alcanivorax.1	0.000795898	0.00163484	0.00261701	0.00713871	0.000506712	0.00185115	0.00243809	0.00252996	0.00274507	0.00135925	0.00185298	0.00330789	0.00473721	0.00435013	0.00866652	0.00385898	0.00241126	0.00372457	0.00109853	0.000259393	0.00601427	0.302365	2.04731	0.710205	0.438944	0.743957	0.151921	0.108687	0.0330255	0.0732397	0.00963016	0.000563182	0.0077055	0.0205844	0.0221572	0.0130172	0.0112723	0.00810906	0.00343595	0.0107209	0.00179235	0.00239191	0.00129017	0.00254182	0.00146835	0.00838273	0.00848236	0.00458418	0.0014862
DT.Algicola.1	0.0107655	0.0135445	0.164719	0.049905	0.00663426	0.0431232	0.0161488	0.0782392	0.201557	0.184341	0.0682092	0.0115318	0.028102	0.0460301	0.0712074	0.0329204	0.372383	0.0551054	0.500401	2.99599	0.0607377	0.0108176	0.00475729	0.00769779	0.0239293	0.0164793	0.0205113	0.0289877	0.0112988	0.0215253	0.0181462	0.00240731	0.0150211	0.00518397	0.00732592	0.0146407	0.00303864	0.00961636	0.0198364	0.0369516	0.0108724	0.0206965	0.00431422	0.00386279	0.01836	0.0545137	0.0059926	0.0112242	0.0152094
DT.Alphaproteobacteria.1	0	0	0	0.211932	0	0	0	0	0	0	0	0	0	0	0	0	0	0	0.774776	0.277826	0	0	0.260335	0.0277386	0.0244412	0	0	0	0	0	0	2.96459	0.00223674	0	0	0	0	0.284753	6.71447e-05	0.253284	0	0	0	0	0	0	0	0	0
DT.Alteromonadaceae.1	0	0.121085	0.0605512	1.50702	3.26402	1.77958	2.41266	0.164137	0.201801	0.596292	10.8234	35.0787	4.80862	7.98571	0.688147	2.19885	10.0346	19.6704	0.375203	0.215092	9.94187e-05	2.0668	4.15631	0.000154279	0.000228324	0.000206198	0.000701923	8.38228e-05	5.91138e-05	0.000415698	3.05126e-05	6.70734e-06	0.511595	38.4947	26.216	12.4872	18.5034	4.7542	0.602579	2.71703	0.00106802	0.000693289	3.01868e-05	1.25452e-05	0.0418048	0.000163202	19.5978	6.03156	0.558522
DT.Alteromonadaceae.2	2.72876e-05	0.000512784	0.000799988	0.0143984	0.0306912	0.0156149	0.0491122	0.00207169	0.00124258	0.0193007	0.331694	0.937309	3.27398	0.0837283	0.130638	0.0853904	0.258277	0.192048	0.00421434	0.0816448	0.000198192	0.130802	0.118588	0.000381266	0.00036985	0.00019673	8.77152e-05	0.000689215	9.79209e-05	0.000705964	0.00246532	1.61669e-05	0.00311376	17.4211	3.47546	1.18073	0.843471	0.267428	0.0136006	0.028455	0.00564074	0.00022924	3.32808e-05	3.50027e-05	0.000743774	0.000150999	0.388517	0.302685	0.00482846
DT.Alteromonas.1	0	0	0	0	0	0	0	0	0	0	0	0	0	0	0	0	0	0	0	0	0	0.00025533	9.74179e-07	3.18005e-05	4.85172e-05	0	0	0	0	0	0.000336022	0	1.02868e-05	0	0	0	0	0	0	0	0	0	0.726591	0.780091	0.0728078	1.60853	0.279511	1.55929	1.4674
DT.Arcobacteraceae.1	0.159333	0.0144572	0.580521	1.05454	0.283191	1.04714	2.54855	0.634053	0.472955	1.57068	1.97443	1.52441	1.71407	2.8433	1.02503	0.430011	1.44657	0.449283	0.635227	0.753113	1.27652	8.50766	1.15929	4.62726	1.35128	0.156593	0.680072	3.3369	1.41405	1.15783	3.88447	0.427526	2.80211	0.742992	0.0775383	0.637211	0.24251	0.0492363	0.508708	0.763733	0.44822	0.561956	0.0168027	0.0928898	0.406886	0.000177416	4.34119e-05	0.0132914	0.026063
DT.Arcobacteraceae.2	10.5925	3.62741	10.9322	14.4143	0.73831	1.65504	2.14239	1.21638	0.486619	2.71967	5.89073	5.09769	6.80529	12.4668	2.96134	2.79569	3.60488	8.42124	5.32217	2.56084	1.07892	7.27467	2.80556	4.85911	4.04648	4.24689	3.79216	8.52501	3.18458	12.0085	21.349	1.40491	3.97483	2.36485	0.911712	3.00279	1.95976	1.35096	2.12938	8.10376	5.2145	2.53421	2.7773	9.42438	17.0944	0.509753	0.58985	4.50239	0.436165
DT.Arcobacteraceae.3	3.83561	0.417783	7.32635	12.9189	4.1467	12.2776	23.1708	7.50235	5.46402	14.4487	16.9228	15.8136	15.9925	29.312	12.0956	5.70566	17.5981	5.6723	8.45375	10.0484	16.1037	6.54177	1.19742	0.546928	1.4955	0.123569	6.79716	33.1151	12.7193	7.20647	13.9574	2.78636	12.6516	3.54126	0.884709	6.79507	1.34985	0.846647	5.0149	6.32273	4.02093	2.3773	0.419509	1.6016	1.90208	0.0153943	0.0369176	0.364033	0.503722
DT.Arcobacteraceae.4	0.000529817	0.00152312	0.0377774	0.0474045	0.000863601	5.18216e-05	0.00143902	8.09726e-05	0.0153277	0.000112682	0.000129474	0.000104343	0.00157603	0.00328584	1.01095e-05	0	0.00375305	0.000487878	1.18056e-06	0.00602149	0.000250078	0.16987	0.0221526	0.308081	0.12951	0.00446338	0.398252	1.59235	0.783458	0.219151	0.340806	0.0248078	0.486733	0.0499368	0.398105	0.158832	0.0301192	0.0128569	0.110363	0.268526	0.720337	0.622744	0	0.000810957	0.000232024	0	4.188e-05	0.000115523	0.0175587
DT.Bdellovibrionales.1	0	0	0	1.2754e-05	0	0.000103063	0	0	0	0.000587861	0.000505444	0.00372521	0.0025011	3.80739e-05	5.9844e-05	0	2.60827e-05	0	0.0583751	0	0.000102662	0.00124869	0.01057	0	0	0	0	0	3.22565e-05	0	6.51771e-05	0	0	0.0271902	0.351355	0.124591	0.493544	0.0255091	0.000719211	0.00646191	5.87336e-05	7.13574e-05	0	9.21137e-05	0	0	0.000455396	0.000223959	0.00010918
DT.Bdellovibrionales.2	0	0	0	0	0	0	0	0	0	0.000613573	0.245611	1.33725	1.28792	0.0122125	0.360582	0.00271081	0.519444	0.0903875	0.128015	0.00014173	0.0819523	0.0737504	0.21058	0	0	0	0	0	0	0	0	0	0	1.38329	2.87488	1.11588	2.36061	0.576391	0.0041066	0.727157	0.000384107	0.0402667	0	0	0	1.48956e-05	6.52038e-05	0	0
DT.Binatia.1	0.285364	0.464521	0.339101	0.526709	0.00271481	0.57405	0.105515	0.172036	0.153029	0.169058	0.234036	0.0323337	0.253262	0.374523	0.404569	0.0919572	0.108338	0.364476	0.238311	0.173486	1.26187	0.219744	0.0585834	0.0701027	0.310996	0.368544	0.521679	0.438858	0.326924	0.42754	0.534821	0.00647845	0.285777	0.00149754	0.00192466	0.154173	0.00156386	0.230827	0.229099	0.576906	0.212327	0.459053	0.0172573	0.00389611	0.0267535	0.621397	0.00151944	0.0396735	0.0788729
DT.Caenarcaniphilales.1	0	0	0	2.38304e-05	0.00174044	0.000396591	7.40588e-05	0.000189165	5.23099e-06	7.91507e-05	0.00192876	0.011701	0.00855563	0.00635486	0.000670616	0.00184572	0.0043017	0.00337293	0.000160574	0.000242917	0	0.172902	0.0405365	0	0	0	8.75662e-05	0.000261626	3.36422e-05	6.98748e-05	0.000276815	0	0.0645601	6.8904	6.06359	1.65022	0.745868	0.498006	0.00673335	0.009838	5.15829e-05	7.13904e-05	0.000108613	0	0.000127068	0	0.010115	0.00295227	0.000167956
DT.Cetobacterium.1	0.0218366	0.0151184	0.033726	0.063876	0.00488421	0.0111442	0.0113689	0.0123059	0.00507672	0.0177584	0.0170307	0.0116913	0.0899572	0.0352664	0.0414091	0.0133653	0.0137465	0.0283613	0.038513	3.13275	0.015798	0.00947998	0.00755445	0.00701139	0.0125989	0.00990669	0.0120297	0.0160269	0.0120058	0.00826369	0.00977305	0.0212671	0.00952326	0.00120613	0.00186308	0.0080246	0.00189679	0.0126968	0.00661014	0.00889384	0.0036471	0.00615799	0.00199586	0.00178957	0.00664595	0.000237877	0.00089703	0.00347962	0.00370116
DT.Chromohalobacter.1	0	0	0	0	0	0	0	0	0	0	0	0	0	0	0	0	0	0	0	0	0	3.79559	32.9076	6.89773	4.19007	0.302674	0.740692	0.878823	0.653466	3.37072	0.387411	0	0.258475	0.0882785	0.126929	0.112628	0	0	0	0.270001	3.09852	0.22022	0	0	0	0	0	0	0
DT.Cognatishimia.1	0.00136897	0.00361765	0.00537261	0.0955732	0.00246758	0.00821686	0.00326081	0.00338277	0.00360956	0.00548587	0.0975205	0.557884	0.648317	0.0370183	0.467292	0.0226839	0.182641	0.198822	0.00416372	0.0186254	0.177626	0.27669	0.359085	0.00207519	0.00286989	0.00205316	0.00216977	0.00144816	0.00208144	0.00191781	0.0015189	9.72985e-05	0.00336065	1.1362	1.41473	1.41717	1.28481	2.4255	0.37304	0.934085	0.122399	0.233255	0.000972236	0.00166772	0.0023023	0.114971	1.05888	0.431669	0.0542809
DT.Colwellia.1	2.90964	3.34917	11.9119	6.68194	2.69262	1.89129	7.29838	1.76489	0.527438	1.67357	4.59996	2.42106	4.49184	3.21693	1.14376	0.149967	2.99165	4.09237	2.78828	2.39938	0.41217	1.09155	1.07272	4.78924	9.6333	1.33251	1.59995	2.52603	1.17469	3.21771	0.626015	0.215181	0.437967	0.211572	0.239203	0.239301	0.012607	0.161874	1.16262	6.20745	1.37408	1.47341	0.518214	1.08973	0.561416	3.14179	0.608307	1.24205	0.461588
DT.Colwellia.2	7.05961e-05	7.43689e-05	0.00126129	0.000183141	3.11832e-05	0.000363562	0.0010966	0.00374466	3.82771e-06	0.000422053	0.000783669	0.000255213	0.0640332	0.37584	0.699375	0.0994686	0.812001	6.92217	20.9842	4.71271	0.884094	9.73925e-05	9.76452e-05	0.000196723	0.00138966	9.8314e-05	0.000153198	0.000236505	3.99263e-05	0.000388016	0.000156421	1.18547e-05	7.0843e-05	0.000458294	0	5.50593e-06	3.41953e-05	5.88842e-05	0.000337875	0.00612744	0.000235046	3.65028e-05	1.83064e-05	1.71085e-05	8.08994e-05	0.000235825	1.30761e-05	7.55214e-05	2.02347e-05
DT.Colwellia.3	0.423608	0.00393861	0.129893	0.208564	0.000198107	0.00632826	0.000996865	0.0412925	0.00590121	0.00153394	0.00542654	0.0215737	0.121761	0.107426	0.0140529	0.00280175	0.00447955	0.0105758	0.0625064	0.081423	0.000324467	0.160796	0.0453693	0.00229588	0.00735862	0.0849939	0.137239	1.98751	0.271416	0.431776	0.942024	0.0924221	0.0309714	0.000946543	0.114781	1.13602	0.29577	1.08425	2.89336	1.52403	0.479241	0.21446	3.55132e-05	6.74499e-05	0.573197	0.0015552	0.000355838	0.0239214	0.0154283
DT.Colwellia.4	4.08e-05	0.025963	0.0235883	0.0740645	0	0.00566599	5.32643e-05	0.0226182	4.40895e-05	3.18869e-05	0	0.000304059	0.0652771	0.000529034	0.0236168	4.02056e-05	0.000150099	4.50863e-05	3.81476e-05	8.25688e-06	0.000135986	4.57252e-05	0.00546818	0.00367262	1.76939	0.332968	0.0865659	0.029951	0.251779	0.583443	0.00844342	8.72375e-05	0.0215317	0	5.60017e-05	0.000551742	8.25703e-05	0.0472836	0.343758	5.12586	0.000703225	0.106033	0	0.0268675	0.0204886	0.0548633	0.00107213	0.00134315	0.0574411
DT.Colwellia.5	0.000233981	0.00138336	0.10278	0.541268	0.264947	1.12896	0.142972	0.697558	0.345845	0.0907269	0.139293	0.378634	1.51276	0.171052	0.25443	0.00315378	0.100208	0.0123099	0.0118255	0.0029307	0	0.00115841	0.360757	0.511885	0.694288	0.34609	0.191692	0.225308	0.373872	1.70834	1.01409	0.431205	0.511936	0.000926922	0.00170921	0.00871066	0.00275667	0.0248948	0.0233814	0.257296	0.000415454	0.0947001	0.000110141	0.000365322	5.49316	0.413462	0.303315	0.280244	0.330447
DT.Colwellia.6	0.712444	2.32731	27.972	9.4836	1.17563	1.32485	3.15783	0.732059	0.25681	1.32106	3.50807	0.883633	2.59122	1.75959	0.531518	0.00229134	0.493443	0.296773	0.321991	0.315889	0.00202323	2.79376	2.29637	2.30631	2.05586	0.630176	0.984735	2.78778	1.27795	2.0889	2.32478	0.108981	0.803826	0.291128	0.117899	0.239496	0.0622128	0.39374	2.19784	7.65308	1.57211	0.987258	1.02624	2.83738	11.3081	18.272	3.25135	3.81215	1.2242
DT.Colwellia.7	0.149329	0.170928	0.753241	0.464156	0.0698508	0.0986787	0.220621	0.0867311	0.0146922	0.108952	0.220284	0.084999	0.259714	0.149026	0.0685894	0.115108	0.0899429	0.748519	0.0553547	0.038876	0.0463804	0.415961	0.551726	4.27706	12.7868	3.01213	0.927165	1.31333	0.62421	0.697741	0.456945	0.0971645	0.373994	0.219003	0.0649234	0.34379	0.249617	0.558566	1.89563	3.21915	0.358285	0.250495	0.0444412	0.0845848	0.0765321	0.175618	0.0438922	0.102189	0.0326349
DT.Colwellia.8	0.0021861	0.000352188	0.0005508	0.000781131	0.000346374	0.00119195	0.000544466	0.00168161	0.000303739	0.000251765	0.000116722	0.0135733	0.00119552	0.000402907	0.000570857	0	0.000834476	7.59313e-05	0.000634824	9.04685e-05	0	0.00264449	0.026615	0.000779183	0.00593707	0.00731291	0.0017617	0.0419782	0.00271585	0.00689777	0.291538	0.000796851	0.0010749	0.000124191	0.000788471	0.0300334	0.0125112	0.322633	3.9213	0.555034	0.266359	0.399431	0.000108578	0.000171979	0.00825842	0.000302121	0.000526843	0.00016007	0.00372894
DT.Coraliomargarita.1	0	0.000156983	0.000457599	0.0227322	0.0040613	0.00866476	0.0190063	0.0113581	0.0159556	0.0173337	0.175404	0.264008	0.366632	0.0125582	0.122505	0.021248	0.0106223	0.00577184	0.000194693	9.09969e-05	0.254228	0.213696	0.262198	0.00517608	0.0070761	0.0121367	0.00405475	0.000797309	0.0495127	0.0909261	0.00744235	0.00081673	0.125386	1.33636	1.64715	0.9984	1.04973	1.08052	0.0567686	0.276467	0.0034833	0.00541591	0.000188325	0.0323295	0.000737786	0.0914138	0.257648	0.0596229	0.00245142
DT.Crocinitomicaceae.1	0.213575	0.640542	0.586235	0.284034	0.0231967	0.442668	0.16379	0.179071	0.0638189	0.123514	0.0923308	0.0424239	0.319377	0.392657	0.307972	0.0276624	0.13703	0.134717	0.145642	0.0972775	0.00633313	0.195914	0.0772515	0.241449	0.640842	0.287249	0.473444	0.33205	0.224096	0.171868	0.210364	0.00277636	0.101385	0.0144775	0.0239306	0.246357	0.014415	0.162392	0.179245	0.404707	0.0664077	0.200765	0.0481549	0.0471794	0.336667	0.390248	0.054224	0.196468	0.550283
DT.Crocinitomicaceae.2	0	0	2.8265e-06	0.022777	0	0.0939797	9.31457e-05	0.181802	0.00438965	0.279716	0.511477	0.141671	0.413014	0.26486	0.0403511	0	0	0	0.0770291	0.0237825	0	0	0	0	0	0	0.0167513	0.15102	0.19836	0.27287	2.57551	0	0.0898722	1.74315e-05	0	0	0	0	0.215079	0.0989586	0	0	0	0	9.18936	0	0	0	0.00529963
DT.Crocosphaera.1	0.00814815	0.00477098	0.000718338	0.000158888	0.00120409	0.016523	0.00466282	0.111884	0.00518911	0.000806776	0.0451225	0.181319	0.391691	0.00420934	0.00746996	0.00134849	0.252579	0.00367159	0.00281495	0.0040884	0.0640701	0.0630872	0.0188514	0.00184124	0.00420061	0.000329042	0.00177876	0.00016816	0.0222406	0.00763128	0.00142271	0	0.524761	1.56776	1.51412	0.691358	0.40125	0.187384	0.0258038	0.111093	1.02843	0.000480612	2.96989e-05	0.0050304	0.00234563	0.0175976	1.20883	0.185156	0.108265
DT.Dinoroseobacter.1	3.51129e-05	0.000280397	0.000312916	0.0048956	0.000435441	0.000959142	0.000767364	0.00158907	0.000761654	0.000519602	0.000434169	0.00651807	0.0111805	0.000259695	0.00778325	0.000363594	0.000905415	0.00108004	8.31611e-05	1.5333e-05	0.00567478	0.147791	0.0709111	0.00389533	0.00751387	0.00779007	0.0106212	0.00758263	0.0233274	0.0467216	0.00948476	0.000304224	0.161545	0.844983	1.1445	0.716239	0.210655	0.466602	0.0633511	0.121244	0.00446602	0.00872692	0.00338284	0.0257995	0.0141997	0.223596	0.412431	0.118034	0.0046233
DT.Ekhidna.1	0.000130325	4.68978e-05	0.000461966	0.000255619	0.00151492	0.000325443	0.000842737	0.00057208	0.00124607	0.0185093	0.144111	0.737096	1.35913	0.397304	0.0263789	0.014293	0.0473157	0.00406422	0.000760122	0.00236394	0.33355	0.00841438	0.0393979	1.18149e-05	7.14777e-05	0	9.97433e-06	8.53793e-05	0	0.000125869	0.000265014	0	0.000419857	0.948127	2.17097	0.488383	0.803504	0.346623	0.00431094	0.121672	0.00374198	0.00123609	1.69663e-05	0.000278773	0	0.000701196	0.00205565	0.000238052	3.34783e-05
DT.Epibacterium	0.0385077	0.00217495	0.00608782	0.0448099	0.0457681	0.0533441	0.0044004	0.0162566	0.0836298	0.097657	1.03384	3.68621	2.43973	0.266219	0.820744	0.3511	2.25247	1.24464	0.593738	0.0137663	1.70949	0.0215221	0.0549638	0.0110295	0.000866515	0.000544271	0.00121918	0.000560886	0.000850789	0.0159481	0.00136917	1.64958e-05	0.13737	0.938254	0.749288	0.293939	0.372529	2.05306	0.0468382	1.42015	0.0250916	0.811758	9.8253e-05	0.000209399	7.82621e-05	0.00202303	0.00471974	0.00323481	0.000426479
DT.Erythrobacter.1	0.159675	0.125066	0.142506	0.914171	0.411771	0.393387	0.722027	0.49973	0.476779	0.19281	0.693958	0.572606	0.711813	0.130278	1.02684	0.471242	0.381228	0.465317	0.0560639	0.0665437	1.00363	0.846039	0.889399	0.33098	0.483259	0.667289	0.430647	0.241147	0.831207	1.1573	0.630422	0.102314	0.707184	1.40929	2.40383	1.55399	1.75009	1.56327	0.359877	0.594475	0.147656	0.160563	0.167832	0.775298	0.245524	0.838344	2.06085	0.913724	0.229824
DT.Erythrobacter.2	0.00195461	0.000179661	5.8695e-05	0.00284002	0.000223953	0.00144077	0.000111923	0.000646729	0.0030528	0.00410821	0.106061	0.609309	0.57013	0.0273448	0.314448	0.0239221	0.0328781	0.209919	0.00242835	0.000828119	0.110816	0.152456	0.232475	6.83747e-05	1.37401e-05	9.01514e-05	0.000416555	1.07782e-05	0.000170674	0.000265734	2.73155e-05	0	0.00528381	1.3548	1.50922	1.03097	1.18364	1.37841	0.170322	0.418103	0.0419178	0.0376896	3.32093e-06	0.000243246	0.000233588	0.000739852	0.00230052	0.000338517	0.000340923
DT.Flavobacteriaceae.1	0	0	0	0	0	0	0	0	0	0.000873725	0.356992	1.59344	2.86354	0.268687	0.638076	0.279234	0.185114	0.00375461	0.000820536	3.67609e-05	0.268791	0.354757	1.2649	0	0	0	0	0	0	0	0	0	0	1.15624	1.59072	1.76764	4.11589	5.24066	0.984056	1.13165	0.357034	0.355792	0	4.88895e-05	0	0	0.257391	9.16492e-05	0
DT.Flavobacteriaceae.2	0	0.000121109	0.000120419	0.000874899	0.000366069	0.000481605	0.00140119	0.00305723	0.000257336	0.000101528	0.00142905	0.00502033	0.386675	0.000431448	0.00165131	0.00253718	0.000334686	9.181e-05	0.000644116	0	0	0.119834	0.0870455	0.000249938	0.000344721	0.000493284	0.000500435	1.80675e-05	0.000871874	0.00120949	0.000468241	0.000148823	0.185527	2.16831	3.4108	1.07459	0.659734	1.76834	0.00747465	0.929407	0.00184875	0.00148423	0.000255772	0.000862769	0.000459222	0	0.0055914	0.0040537	0.000272058
DT.Flavobacteriaceae.3	3.58057e-05	0	0	0	0	0.00019658	0	2.00283e-05	0	0	0	0	0	0.000288185	2.06599e-05	0.000176584	3.39023e-05	0	0	0	7.438e-05	0.00010284	0	0	1.87861e-05	0.00156652	1.96489e-05	0	0	0	0	0	0	0.000197251	0.000178699	6.32546e-05	0	2.02888e-05	0	0	0	0	0	0.000166159	0	0	0.0019355	5.91138	0.000455423
DT.Flavobacteriaceae.4	0.00940214	0.0102589	0.0197986	0.00391414	0.00234503	0.00971452	0.0171032	0.025832	0.0115296	0.0103094	0.0103048	0.00617196	0.0112681	0.0187807	0.010615	0.0028448	0.0133682	0.00189411	0.00674537	0.00467325	0.00461157	0.011609	0.00975738	0.0442403	0.0223822	0.00079386	0.00581681	0.00288194	0.00884333	0.00273948	0.00162415	2.29274e-05	0.00213634	0.00714467	0.00739626	0.0110156	0.00393107	0.00181211	0.00200734	0.00294695	0.000457232	0.00059748	0.000578427	0.0211618	0.00572237	0.000151444	0.0168677	0.0078618	0.0190118
DT.Flavobacteriaceae.5	0.0941173	0.075253	0.473141	0.230022	0.0329367	0.245158	0.61082	0.689479	0.329706	0.590883	0.390053	0.102958	0.174669	0.414897	0.388247	0.0877041	0.183747	0.212601	0.192188	0.0634689	0.15201	0.182397	0.0927714	0.412265	0.756236	0.289673	0.824021	0.839844	0.579406	0.349083	0.499301	0.0370038	0.188926	0.07214	0.0658703	0.218853	0.0615319	0.128742	0.211498	0.334235	0.116792	0.201803	0.0815115	0.283722	0.506951	0.0268716	0.0552803	0.277542	0.191141
DT.Flavobacteriaceae.6	0.0650743	0.115747	0.113858	0.118018	0.0415567	0.108109	0.107294	0.0743361	0.0511783	0.0567804	0.277991	0.296452	0.116766	0.139209	0.226078	0.275751	0.132376	0.245213	0.0644048	0.0473563	0.0592773	0.137251	0.187971	0.060067	0.108157	0.0750056	0.095368	0.132093	0.0854075	0.0861502	0.0624442	0.00841784	0.0721034	0.452955	0.398546	0.442667	1.02596	0.453407	0.106319	0.158754	0.0399843	0.0819116	0.0365336	0.0818036	0.0803316	0.101187	0.456037	0.129184	0.128019
DT.Flavobacteriales.1	0.683499	1.8384	1.21808	0.528474	0.0884754	0.896105	0.988827	0.717382	0.365241	0.307175	0.275127	0.178831	0.58583	1.01689	0.667499	0.0736952	0.313109	0.269692	0.426464	0.121147	0.00326734	0.591195	0.171078	0.379211	0.761685	0.452839	0.562801	0.449719	0.362569	0.346526	0.309529	0.00270555	0.327119	0.0825159	0.103405	0.360992	0.015083	0.19936	0.261196	0.905399	0.201533	0.363914	0.223928	0.260981	0.812974	0.730093	0.240845	0.441354	0.892873
DT.Flavobacteriales.2	0.367754	0.598379	0.839259	0.274824	0.010419	0.31694	0.30874	0.385268	0.15533	0.336197	0.201173	0.115323	0.319583	0.536021	0.560422	0.0612807	0.254542	0.252271	0.251906	0.116699	0.0131997	0.281195	0.0828691	0.205613	0.514796	0.255322	0.505327	0.405645	0.31159	0.226207	0.189838	0.00102858	0.14335	0.0185785	0.0322869	0.290929	0.0206623	0.385162	0.419456	0.698439	0.164804	0.27212	0.0917654	0.0606759	0.325356	0.0767159	0.0203225	0.131068	0.295779
DT.Flavobacteriales.3	0.00241446	0.00222628	0.00358574	0.00498083	0.000716373	0.00311135	0.00339039	0.00323319	0.00443078	0.00183749	0.00102927	0.000689612	0.00243039	0.00286531	0.00193044	0.000727556	0.00228349	0.00159379	0.00207395	0.00111903	0.00243345	1.88827	0.166684	1.02693	0.0318415	0.0125253	0.0173457	0.0732615	0.0277635	0.683526	0.123235	0.00120444	0.0314015	0.0578418	0.00477762	0.0102736	0.00513907	0.00572047	0.0212487	0.258368	0.0902353	0.0531785	0.000437866	0.000765839	0.00153755	0.00100405	0.00038884	0.000902153	0.00154614
DT.Flavobacteriales.4	0.00954108	0.0150758	0	0	0.00576997	0.00240561	0	0.00119994	0.000565997	2.19718e-05	0.00403819	0.0678974	0.0771026	0.000928287	0.007725	0.00012265	0.0117205	0.000569582	0.00820242	0.0035215	0.000134731	0.00445485	0.167916	0.00190256	3.00082e-05	0.000236253	0.000156362	0.002037	0.00266833	0.000857883	0.00089071	8.17008e-05	0.00066274	0.00745468	0.0261297	0.180633	1.04161	0.906397	0.0886259	0.351549	0.00957985	0.00881848	0.000193831	0.004047	0	0	0.000787029	0.000367519	0.000328699
DT.Gilvibacter.1	0.000107041	0.000176028	0.00644729	0.00635998	0.00166951	0.00045981	2.18359e-05	0.0125689	0.129655	0.0735983	0.623727	0.101615	0.339506	0.0516141	0.127554	0.0828273	0.607971	0.476876	0.0233391	0.0523066	0.253703	0.451943	1.28907	4.60721e-05	0.00228845	0.00139696	0.00203981	0.00167406	0.000964764	0.000838014	0.00126937	0	9.85491e-06	0.0222575	0.340643	2.47945	4.95937	1.5334	0.0852666	0.419453	0.048151	0.0522775	0	0	0.00167251	0.00486592	0.000429158	1.70769e-05	0.000348573
DT.Halieaceae.1	0.0106058	0.0207415	0.0620858	1.04207	0.315037	0.585974	1.00658	0.719568	0.709542	0.293516	1.11135	1.65999	1.7717	0.319411	3.71585	1.7687	0.787255	0.881881	0.246771	0.0388921	0.733369	1.33295	0.834886	0.546536	1.02037	1.76785	1.04265	0.60253	2.33913	2.18262	1.42966	0.192803	1.04228	0.346987	0.518581	0.651339	0.242163	0.678476	0.296882	0.534891	0.175336	0.223911	0.467287	1.31837	0.576991	1.82773	3.14525	1.33682	0.405259
DT.Halioglobus.1	0.275316	0.445147	0.176499	0.351389	0.00373215	0.590223	0.346064	0.358054	0.289693	0.214187	0.146569	0.132443	0.341547	0.323575	0.441574	0.0194284	0.0883558	0.233993	0.113734	0.112895	0.228872	0.477928	0.206758	0.181818	0.499817	0.528605	0.54111	0.502831	0.57549	0.874399	0.652422	0.0364058	0.321389	0.021596	0.0475895	0.274032	0.00293779	0.223668	0.262534	0.409812	0.102873	0.162924	0.0914112	0.066547	0.124598	0.371928	0.00164164	0.0740869	0.100393
DT.Halomonas.1	0	0	0	0	0	0	0	0	0	0	0	0	0	0	0	0	0	0	0	0	0	0.103983	0.252914	0.207118	6.04318	12.9801	1.53962	1.60286	0.819017	1.32851	0.175382	0	0.123561	0.0175311	0.0106558	0.0313532	1.5824e-05	0	0.000190907	0.00196065	0	0	5.05383e-06	0	0	0.000324595	3.718e-05	0.000203039	0.00029867
DT.Halomonas.2	0	0	0	0	0	0	0	0	0	0	0	0	0	0	0	0	0	0	0	0	0	1.22145e-05	0.0392913	0	0.00731104	0	16.5603	1.25452	0.61353	1.2523	0.79123	0	0.068219	0.0490699	0.0369816	0.0131149	2.68898e-06	0	0	0	0	0	0	0	0	0	0	0	0
DT.Henriciella.1	0.082595	0.0741013	0.215167	0.243228	0.0907443	0.291579	0.404551	0.550205	0.895296	0.336755	0.559044	1.10214	2.13236	0.49362	0.608409	0.0943881	1.05601	0.261371	0.117463	0.0499076	1.34831	1.03464	0.978279	0.139825	0.102244	0.00595496	0.0161693	0.00207516	0.0448791	0.186087	0.0402283	0.000239372	0.653281	8.66649	15.1711	6.65468	7.57446	2.411	0.759551	1.34771	0.171096	0.302514	0.000814732	0.329013	0.151346	0.274359	0.552029	0.270397	0.0881782
DT.Henriciella.2	0.0023716	0.00353744	0.0105306	0.00675213	6.91988e-05	0.00576359	0.00392835	0.00477165	0.006165	0.00203986	0.0020552	0.00891216	0.0188134	0.00325627	0.00798008	0.00372797	0.0118781	0.00621505	0.000570883	0.000347137	0.00777458	0.123931	0.514027	0.000921462	0.00196777	0.00127359	0.00118226	0.000381093	0.00115343	0.00178754	0.000626213	0	0.00515359	0.454185	1.31023	1.284	4.24807	1.23882	0.177315	0.181856	0.00372942	0.00508389	1.25892e-05	0.00276659	0.00126619	0.00498941	0.00561373	0.00220836	0.000627676
DT.Henriciella.3	0	0.0006081	0.000680584	0.012875	0.00616183	0.00121118	0.000285617	0.00112159	0.00097843	6.50456e-05	0.0021107	0.00362065	0.00797786	0.000757742	0.0312987	0.00669142	0.0677388	0.0100301	0.00120188	0.00190127	0.496176	0.127404	1.08417	0.00073873	0.000264888	0.000316309	0.00333382	0.000598986	0.00420215	0.000253756	0.000657747	0	0.000998066	0.0155314	0.192907	1.45789	11.3786	1.33071	0.19073	0.321507	0.033048	0.0329194	0	0.000812621	0.000846647	0.00102837	0.000517774	0.00167152	0.000909029
DT.Hepatoplasmataceae.1	0.00177594	0.00240792	0.00152256	0.00692496	4.96292e-05	0.00246175	0.00492606	0.00660463	0.00788961	0.00301709	0.0050506	0.00103803	0.00247216	0.00206339	0.00518344	0.000190761	0.00234562	0.00378624	0.00117253	0.000208261	0.00271053	0.00426416	0.00220509	0.00930276	0.00540709	0.00356463	0.0103439	0.0207412	1.96665	0.0182559	0.00650933	0.000747573	0.003538	0.00111387	0.00149529	0.00388767	0.000240654	0.00110774	0.000931179	0.00341905	0.000270736	0.000314334	0.00151922	0.00594859	0.00569483	0.00311982	0.000826037	0.00117249	0.0033102
DT.Hepatoplasmataceae.2	0	0	0.000414074	0	0	0	0	1.74659e-05	0	0	0	0.00023141	0.000276366	0.00149856	0	0	0	0	0	0	0	0.602575	0.000170314	0	0	0	0	0	0	0	0	0	0	0	0.00469073	4.68245	0.00136138	0.00107109	0	0.0010232	0	0	0	0	0	0	0	0	0.000645499
DT.Hyphomicrobiaceae.1	2.90405e-05	0.00716466	0.00182583	0.000216263	0	0.0054561	0.00188958	0.00135277	0.000269605	0.00144621	0.0471675	0.140301	0.384662	0.156995	0.00783301	0	0.0270938	0	0.00161608	0.000121945	0.0606045	0.112108	0.347673	0.0003656	0.00104125	6.48029e-05	4.2197e-05	0.00022817	9.76414e-05	0.000488146	3.87634e-05	0	0.00882568	0.692238	1.53452	1.00598	1.95615	1.15911	0.404461	0.474699	0.0310505	0.0800334	0.000108943	0.00100326	0.00482354	0.00962952	0.0491062	0.0176622	0.0805875
DT.Idiomarina.1	0	0	0	0	0	0	0	0	0	0	0	0	0	0	0	0	0	0	0	0	0	2.01144	29.9252	5.54404	3.24278	0.174412	0.544398	0.618661	0.421751	0.107315	0.0660995	0	0.0280221	0.000877994	0.00221735	0.00124875	0	0	0	0	0	0	0.0127653	0.0110167	0	0.0250966	0.0428766	0.0682426	0.0441956
DT.Idiomarina.2	0.00815453	0.0148472	0.0119384	0.00970901	0.00242899	0.0132848	0.0077148	0.006019	0.00407435	0.00608263	0.00486904	0.0040249	0.00879492	0.00894257	0.0152937	0.00768272	0.00383344	0.00883864	0.00384423	0.00363507	0.000119228	0.0104284	0.00491211	0.00479079	0.143464	0.00779168	0.00738115	0.00688784	0.0096543	5.16691	0.390406	0.0044703	0.17728	0.104074	0.172685	0.133999	0.00548295	0.00854024	0.0168477	0.0168076	0.00817461	0.00808216	0.0027989	0.00247952	0.00454907	0.0112301	0.00179442	0.00375004	0.00794369
DT.Ilumatobacteraceae.1	0.496044	0.525112	0.567875	0.565894	0.0768022	0.46029	0.741691	0.642606	0.651898	0.445261	0.338114	0.223512	0.390371	0.223224	0.506944	0.298058	0.396481	0.357023	0.203893	0.0180135	0.497729	1.496	0.554894	0.421769	0.770512	1.02607	0.919671	0.931523	1.50601	1.92977	1.47499	0.224229	0.911157	0.230664	0.189832	0.649917	0.253908	0.518031	0.623068	0.863629	0.305314	0.429889	0.427356	0.475985	0.576757	1.47168	0.723653	0.733964	0.649586
DT.Legionellales.1	0.129849	0.153927	0.351586	0.588454	0.0627007	0.197595	0.186923	0.213155	0.0990208	0.193535	0.172772	0.115117	0.347278	0.243781	0.486878	0.295406	0.192241	0.352347	0.167179	0.10645	0.297488	0.228182	0.150311	0.140726	0.275211	0.227277	0.291975	0.310048	0.275813	0.309197	0.300288	0.0372346	0.222556	0.101548	0.124706	0.265373	0.236282	0.268276	0.201052	0.28418	0.090347	0.150702	0.111363	0.146272	0.314916	0.025943	0.129816	0.243472	0.151636
DT.Lentisphaeraceae.1	0.00548857	0.0242501	0.0108061	0.00968134	0.0087261	0.0125122	0.00553455	0.0106687	0.00678026	0.00494543	0.00836051	0.0265487	0.0304977	0.172116	0.0413838	0.135829	0.0107582	0.0161755	0.00712019	0.0070295	0.00379772	0.273517	0.048208	0.00393512	0.00573492	0.00425024	0.00526535	0.0034272	0.0077398	0.00435601	0.00743648	0.000867421	0.00365049	0.00623318	0.886093	2.23261	0.552263	0.257448	0.0488904	0.169321	0.022973	0.0468271	0.00272814	0.00622388	0.0196088	0.0702053	0.00728923	0.0093168	0.0601312
DT.Lentisphaeria.1	0.0872219	0.341064	0.352367	0.390007	0.00579513	0.635073	0.0799957	0.17519	0.0331928	0.219821	0.144253	0.0769981	0.424083	0.636262	0.644855	0.0912791	0.179823	0.222162	0.204704	0.220263	0.00150924	0.0956116	0.0278729	0.0488754	0.442937	0.279998	0.330904	0.223431	0.127288	0.128602	0.14968	0.0010604	0.130364	0.00194793	0.0087653	0.226687	0.00244913	0.124645	0.0895989	0.311343	0.0772342	0.270356	0.169683	0.0415684	0.576949	1.8486	0.0816377	0.177368	0.319546
DT.Margulisbacteria.1	0.101394	0.545833	0.335493	0.378543	0.00588117	0.147947	0.0583869	0.117096	0.0174877	0.112175	0.0745107	0.0235333	0.192271	0.606053	0.47549	0.0567378	0.0817458	0.199664	0.161392	0.0460606	0.069739	0.217408	0.0637022	0.0650236	0.433423	0.429302	0.622469	0.637188	0.45658	0.373603	0.470202	0.0147349	0.367189	0.0164216	0.0157724	0.245755	0.0067515	0.268138	0.318369	0.533799	0.12302	0.371094	0.0286976	0.0132305	0.199358	0.308518	0.0138556	0.14866	0.246033
DT.Methylophagaceae.1	0.000143132	0.0103515	1.04296	0.000833653	7.18891e-05	0.507295	0.317197	1.81761	0	0	0.000189498	0	0.694097	0.0130662	0	0.0293444	0.981558	0.00021829	0.000318421	0.452266	0.00709912	0.0196603	0.00156451	8.09639e-05	0.719814	0.0236765	2.27574	0.00284091	0.176086	0	0	0	0.17418	0	0.775762	0.00231088	0.468381	0.0943608	5.96024e-05	7.97584e-05	0	0.000112884	0	0.00250497	4.34724	0	0.000532975	0.000563137	0.0503217
DT.Methylophagaceae.2	0.00341551	0.00313811	0.00602078	0.00523255	0.00180858	0.00352098	0.0172127	0.00365677	0.00369573	0.00283791	0.0042859	0.0022472	0.00559984	0.0069891	0.00517045	0.00911657	0.00651916	0.00715829	0.00509089	0.00549336	0.00334721	0.815019	0.244643	0.406464	0.638083	0.00582037	0.0235606	0.415285	3.68683	0.281845	0.261795	0.00258501	2.97551	1.61711	4.39819	2.06624	0.669153	0.1635	0.256185	0.474473	0.00625394	0.00465966	0.00150493	0.00488867	0.00977739	0.00512079	0.00321421	0.0044232	0.00367131
DT.Methylophagaceae.3	0	0	0.000476273	0.00369243	0.00140391	0.00566654	0.0104327	0.00247569	0.00160079	0.00546933	0.00725758	0.00515567	0.00579104	0.00693279	0.0044746	0.00111226	0.00624763	0.00152083	0.00250901	0.00445257	0.00534172	0.550095	0.19222	0.63177	0.763833	0.0739429	1.82962	1.00857	1.2165	0.126323	0.0878155	0.000916107	0.889304	0.378262	2.05583	1.2051	0.198902	0.289422	0.246885	0.393412	0.000355289	0.000563508	0	5.29777e-05	0	0	0	0	0
DT.Micavibrionaceae.1	0	0	0.000440262	0.00221665	0.00184368	0.00241121	0.00218867	0.000193226	0	0.000284401	0.00503798	0.02261	0.100133	0.00729244	0.00482884	0.00103881	0.0082256	0.00150289	0.000262563	0	0.000700278	0.182793	0.14886	0.0133884	0.00422022	0.00876473	0.0069224	0.0235094	0.0100238	0.0228119	0.0251702	0.00306675	0.0259423	2.93184	3.521	1.14176	1.03823	0.821462	0.0987115	0.240421	0.0203493	0.0158821	0	0	0	0.00529452	0.786893	0.151921	0.000780009
DT.Moritella.1	0.326235	0.128885	0.409158	1.09741	0.059605	0.225628	0.0745133	0.155718	0.0405383	0.0526156	0.471556	0.212497	0.209209	0.670495	1.13609	0.850215	1.23794	1.4028	0.748775	0.843811	3.34745	2.04162	0.0531136	0.126404	0.420978	0.107692	0.22312	0.272955	0.0752863	0.675066	0.439935	0.00268897	0.165598	0.264508	0.13703	0.0922649	0.092171	0.0649408	0.10341	0.560693	0.274538	0.0709904	0.108779	0.0301298	2.10246	0.358054	0.110384	0.107493	0.0299144
DT.Moritella.2	3.65081	0.555778	1.80144	6.74782	0.716686	0.89184	0.556973	0.117253	0.00066841	0.0438806	0.352671	0.201621	0.2366	1.00554	0.172842	0.000207691	0.163829	0.42097	0.251084	1.43775	5.39026	2.78676	0.244906	0.508127	0.865648	0.136147	0.574671	1.52227	0.7667	2.424	1.05451	0.0196754	0.443563	0.099	0.0172756	0.16116	0.000103415	0.062615	0.103672	2.54554	1.42196	0.520532	0.0102819	0.301516	0.0412552	1.93114	0.0167265	0.206531	0.161641
DT.Moritella.3	0.0477036	0.0034555	0.643889	0.869017	0.409152	1.85034	1.65376	0.358594	0.0107046	0.0735956	0.12956	0.00904398	0.0970056	0.0682879	0.0806773	0.000588337	0.105209	0.0312267	0.0702466	0.0152371	4.36358	0.458556	0.140348	0.0486563	0.937212	0.36615	1.7269	1.68885	0.908474	3.77069	4.81546	0.943541	11.1967	5.16632	2.9878	0.673645	0.569651	4.82148	4.60332	6.96895	2.52214	5.1765	0.0502529	0.195809	0.00166653	0.430448	0.168664	0.357048	0.0698682
DT.Mycoplasmatales.1	0	0	0	0	0	0	0	0	0	0	0	0	0	0	0	0	0	0	0	0	0	0	0	0	0	0	0	0	0	0	0	0	0	0	0	0	0	0	0	0	0	0	0	0	0	0	0	0	0
DT.Mycoplasmatales.2	0	0	0	0	0	0	0	0	0	0	0	0	0	0	0	0	0	0	0	0	0	0	0	0	0	0	0	0	0	0	0	0	0	0	0	0	0	0	0	0	0	0	0	0	0	0	0	0.00038563	0.00092939
DT.Myxococcota.1	0.7133	0.572295	0.969043	1.22727	0.0640299	0.917569	0.338466	0.576288	1.20488	0.84437	0.875004	0.198425	0.497502	0.792266	1.07959	1.28483	0.415539	1.07679	0.592278	0.455451	3.05729	0.623013	0.163708	0.640146	0.680694	0.834764	1.55717	1.50341	1.00598	0.886905	1.11614	0.175464	0.551743	0.037099	0.0576451	0.442678	0.0226658	0.461333	0.608229	0.857378	0.354371	0.642324	0.164199	0.0691695	0.260792	1.14469	0.0404145	0.38436	0.452019
DT.Myxococcota.2	0.607778	0.595573	0.91092	0.444383	0.0315633	0.73921	0.435777	0.636498	2.71913	0.67464	0.775221	0.139037	0.530401	0.752405	0.520915	0.446964	0.465208	0.610396	0.397308	0.306475	2.22653	0.675525	0.185412	1.13159	0.817669	0.498239	1.05959	1.09621	0.971475	0.639941	0.745998	0.161648	0.287118	0.190851	0.217223	0.540249	0.150213	0.270725	0.557636	0.508242	0.180267	0.357969	0.0602177	0.272008	0.405945	0.698902	0.203884	0.461268	1.15056
DT.Myxococcota.3	0.796951	0.492044	0.480512	0.415282	0.038029	1.00861	0.203979	0.336756	1.83432	0.455112	0.616127	0.0753812	0.414592	0.547847	0.370841	0.296022	0.209576	0.544427	0.34992	0.323137	1.92909	0.580905	0.105765	0.523995	0.421715	0.486899	0.747393	0.823613	0.983601	0.842006	0.880347	0.185165	0.270638	0.0177249	0.0293101	0.231306	0.00814999	0.307562	0.518485	0.60796	0.318625	0.491827	0.0493641	0.0247723	0.105772	0.472843	0.016895	0.201249	0.410278
DT.Nanoarchaeia.1	9.1814e-05	6.26806e-05	0.00401075	0.0450262	0.0170042	0.00102874	0.000958926	0.000495553	0.000237744	0	0.00336495	0.0288851	0.920471	0.00902056	0.00077361	0.00190888	0.0116169	0.00218906	0.174972	0.152346	0.000879975	0.720016	1.59266	0.0378617	0.0204175	0.0167669	0.0149857	0.0337842	0.0127782	0.0527391	0.0880533	0.248492	0.0162257	0.0603585	4.45919	5.1039	8.95906	2.2416	0.708555	0.120798	0.0207497	0.0103047	0	0.000221547	0.000174007	0	0.00473009	0.00561785	0.00147859
DT.Nitrincolaceae.1	0	1.9939e-05	9.94025e-06	0.000440651	0.000125999	1.53724e-05	0	4.57831e-05	0.000297119	0	0	0.000101485	0.000222015	0.000104962	3.08429e-06	0	5.81408e-05	0	2.26837e-06	0	0	0.387501	0.135669	0.0315801	0.0106636	0.000387071	0.574202	4.78216	0.665574	0.213573	0.161068	1.0674e-05	0.0005954	9.66177e-05	8.26709e-05	0.0740549	5.54687e-05	0.000431227	0.00422084	0.432744	0.223125	0.483101	0	0.00637932	0.000735182	0.114307	0	6.04356e-05	0
DT.Nitrincolaceae.2	0.307491	0.198975	0.819136	1.1738	0.0506599	0.255718	0.852334	0.416085	0.576506	1.65646	2.80118	1.47828	3.74451	4.72298	3.60484	3.27722	2.48122	4.92751	3.54182	2.19108	0.240628	0.101418	0.0771703	0.014417	0.0594834	0.0103669	0.0151804	0.213781	0.0121907	0.235462	0.0234973	0.00109195	0.00877028	0.549604	0.114275	0.25579	0.296471	0.255336	0.230893	0.706561	0.081582	0.0487626	0.121721	0.0919481	1.68395	0.536612	0.0280805	0.167303	0.0118167
DT.Nitrincolaceae.3	0.00141349	0.00241046	0.00256242	0.00174255	0.000604467	0.00217168	0.000936324	0.0017031	0.00211094	0.00339667	0.00224962	0.00224317	0.00584998	0.00737164	0.00630047	0.00179009	0.00170175	0.00323461	0.00250084	0.00201944	0.096946	13.4079	2.66741	3.5639	1.24056	2.31458	1.60098	5.95103	2.26057	5.34266	5.51954	0.625524	4.29836	2.28097	0.538658	1.17989	0.846545	0.930823	3.70928	10.0895	4.84986	2.93176	0.000536849	0.000228252	0.0010066	0.00210061	0.000203525	0.000568173	0.00122442
DT.Nitrosopelagicus.1	0.160449	0.0747565	0.252136	0.209906	0.0224182	0.0889381	0.125111	0.35366	1.39872	0.674081	0.55326	0.0260288	0.137804	0.121448	0.119052	0.327917	0.0863737	0.292727	0.162592	0.0380748	2.22263	0.204127	0.0369155	0.372054	0.130649	0.971099	0.696609	0.763184	2.5018	1.21262	0.926873	0.102889	0.049554	0.00515353	0.0165785	0.0682444	0.00390776	0.0992732	0.326226	0.109989	0.0311805	0.156527	0.021017	0.0601811	0.262746	0.00646428	0.00168076	0.17672	0.131545
DT.Nitrosopumilus.1	0.000104751	0.000523237	0.000763177	0.00055473	0	0.000271593	0.000218815	0.000285604	0	0.000135244	8.44636e-05	0	0.000141137	0.000214023	0.000948128	0	0.000379987	0.000729155	0.000554273	0.000169373	2.7048	0.000426669	0.000186271	0.000676	0.00165165	0.00181676	0.00257609	0.00251806	0.0014684	0.00132322	0.00105936	0.000526078	0.00103627	0.000106321	0.00010894	0.000532739	0.000181097	0.000461449	0.000912217	0.00143228	0.000255279	0.000732869	0.000169113	0	0.000213332	0	0	0.000457748	0.00101905
DT.Oleispira.1	7.06708e-05	1.11307e-05	2.76953e-05	0.000370635	0	0.00623089	0.00096479	0.0067337	2.53483	0.00512151	0.0858313	0.011346	0.130931	0.101254	0.49924	0.000305308	0.680086	0.0063172	0.000466968	0.00128393	0.000890893	0.00608733	0.163287	0.0351074	0.00283652	6.30852e-06	0.000112385	9.93406e-05	0.000392964	0.0720919	0.000682602	0	0.000314336	0.0888769	0.556841	0.242155	1.14867	0.301079	0.0108809	0.153721	0.000294943	0.00202397	0	0.0162441	0.000830525	3.4997e-05	0.000356116	0.0237238	0.000693186
DT.Oligoflexales.1	0	0	0	0	0	0	0	0	0	0	0	0	0	0	0	0	0	0	0	0	0	0.00828898	1.10586	0	0	0	0	0	0	0	0	0	0	0.656132	0.683313	0.47057	5.9234	2.33727	0.763757	0.434284	0.0357162	0.00980164	0	0	0	0	0	2.67428e-06	1.28208e-05
DT.Opitutales.1	0	0	0	0	0	0	0	0	0	0	0	0.000106754	0.00051826	0	0	0	0	0	0	0	0.0356397	0.448219	0.324181	0	0	0	0	0	0	0	0	0	0.0188917	4.94908	4.264	2.56151	1.68379	1.36036	0.165091	0.257403	0.000249665	4.63851e-05	0	0	0	0	0.100501	0.000797708	0
DT.Parvularculaceae.1	0.000368836	0.000247266	0.000153783	0.000179482	0.000207101	0.00022469	0.00023479	0.000494452	0.00181718	0.000965251	0.0058286	0.0345088	0.0342001	0.000658124	0.014484	0.00115998	0.00453954	0.00226844	0.000334095	5.89231e-05	0.00408283	0.0939081	0.0441397	0.000435403	0.00018204	0	2.5407e-05	0.000142286	0.000121858	0.000432838	3.76644e-05	0	0.00260826	2.04114	1.89393	0.854042	0.450065	0.777262	0.0411607	0.104521	0.000555737	0.00281959	0	0.000536684	0.000260083	0.000467191	0.002609	0.000539022	9.01126e-05
DT.Phaeodactylibacter.1	1.79302e-05	8.59234e-05	0.000131543	0.00497676	0.000103308	0.00170414	0.00127219	0.000357244	0.00491219	0.00471786	0.171799	0.804747	0.608989	0.00802378	0.288357	0.0106975	0.0995914	0.0375097	0.000593896	0.00143271	0.0978051	0.0533738	0.484748	4.24743e-05	7.05697e-05	4.5317e-05	4.91545e-05	0.000262323	0.000104213	0.000171946	9.15529e-05	0	0.0015044	1.3151	0.873602	0.66123	2.23634	1.75028	0.0932363	0.537434	0.00912866	0.0199769	0	1.13126e-05	0	3.66903e-05	0.0010567	0.000407212	2.74629e-05
DT.Phycisphaerales.1	0	0.000247485	6.72696e-06	0.00933757	0.0432901	0.000699554	0.00054126	0.0010453	0.0348917	0.00190357	0.0742574	0.278583	1.9467	0.013645	0.0886512	0.0752637	0.0364091	0.00400838	0.00169341	0.000645118	0.418877	0.00994092	0.0253131	0.000105925	2.26394e-06	0	1.04076e-05	0	0.000386772	0	0	0	0.000924204	0.902416	1.89146	0.308307	0.842186	0.0463887	0.00925034	0.149887	0.000180613	0.00177628	0.00162961	0	0	0	0.000331612	0.000183981	0.270864
DT.Planctomycetota.1	0.00849464	0.00327816	0.00634011	0.00673984	6.97925e-05	0.0076206	0.00175201	0.00372574	0.655319	0.0367829	0.0172694	0.000801244	0.00389877	0.00571055	0.00486713	0.00948646	0.00209723	0.00920123	0.00630398	0.00289974	1.57686	0.0097118	0.00191129	0.041876	0.00507536	0.0518635	0.131215	0.202309	0.214608	0.212141	0.12463	0.0504385	0.00341682	0.000381791	0.000212746	0.00247595	0.000360861	0.00505359	0.0872167	0.0104778	0.00429273	0.0110922	0.000714533	0.00138313	0.0025897	0.00681215	0.000241091	0.0040555	0.00432342
DT.Planctomycetota.2	0.169314	0.245487	0.273659	0.026145	0.000962116	0.195857	0.0512718	0.109941	0.0534992	0.0916885	0.0704361	0.0416811	0.257479	0.434671	0.427503	0.0712609	0.197635	0.166746	0.145423	0.0598311	0.00094588	0.227975	0.0522683	0.198603	0.437492	0.169685	0.450049	0.241071	0.168493	0.12377	0.134519	0.000357175	0.0836877	0.0256917	0.0852944	0.428712	0.0291457	0.167185	0.276904	0.330527	0.0391533	0.110704	0.0437065	0.0339345	0.195328	0.453786	0.0431349	0.203345	0.621044
DT.Planctomycetota.3	0.164266	0.052361	0.1022	0.0987971	0.00484649	0.152218	0.0235741	0.0846936	0.793955	0.174037	0.232668	0.00761461	0.0550542	0.0924957	0.0832651	0.240293	0.0537096	0.188464	0.126458	0.0452987	1.97452	0.26997	0.0245545	0.280186	0.131583	0.22426	0.657196	0.510309	0.572366	0.350225	0.46157	0.140513	0.0506671	0.00388714	0.00659845	0.0549421	0.00316906	0.108425	0.347998	0.251043	0.0614182	0.195918	0.0103372	0.00610047	0.0277669	0.0756127	0.00316577	0.0452876	0.10805
DT.Polyangiaceae.1	1.62971	1.841	1.69828	0.889023	0.0623378	1.63071	0.91661	0.939557	1.18644	0.973038	0.951379	0.559445	1.24017	1.63749	1.34773	0.465987	0.839884	0.997295	0.696026	0.531534	0.690547	1.35697	0.601754	1.26478	1.77024	0.75356	1.35428	1.21718	0.908703	0.855701	0.859744	0.0779222	0.627065	0.248716	0.373129	1.0269	0.221522	0.545211	0.750883	1.06164	0.344911	0.544195	0.135484	0.252975	0.507725	1.22937	0.231431	0.490413	1.44093
DT.Pseudoalteromonas.1	0.00103239	0.00117309	0.0149945	0.0105293	0.00162205	0.00132291	0.0029648	0.000853141	0.000577299	0.000762245	0.00354937	0.00861127	0.054394	0.00514109	0.0273749	0.0190249	0.00666958	0.00349119	0.00269405	0.00134627	0.0131458	0.00685266	0.00318096	0.00547874	0.00465914	0.00107429	0.0015047	0.00290448	0.00363912	0.00814173	0.0140632	1.89331e-05	0.000685401	0.00107665	0.00136161	0.0036538	0.00174251	0.000680972	0.0035179	0.00988558	0.00246275	0.00080572	0.701393	0.920736	0.459567	3.36749	3.69072	1.83529	1.3391
DT.Pseudobacteriovorax.1	0	3.25804e-05	6.8755e-05	5.33989e-05	0.000995016	0.00113028	0.00027215	0.000160629	0.000803629	6.49692e-05	0.0043058	0.0115137	0.00374764	0.0013196	0.0017723	0.000358268	0.00107973	0.0115866	0.000224159	0.00023921	0.00557732	0.0918458	0.229134	0.000440193	0.000416035	0.000608604	0.000219037	4.08347e-05	0.000773296	0.000509894	0.000124313	1.66869e-05	0.00256863	4.89292	3.18654	1.15516	1.6282	0.671403	0.0796869	0.0650917	0.0104405	0.00677126	2.08263e-05	0.00274685	9.48405e-05	0.00200588	0.0184971	0.00277461	0.00134448
DT.Pseudomonadales.1	0.00274617	0.00147803	0.00609985	0.0099901	0.0256386	0.00531396	0.00893987	0.0044758	0.00313367	0.012132	0.0311701	0.0568614	0.0572162	0.0433365	0.0247343	0.0265945	3.8301	0.0637281	0.047582	0.0242139	0.00336683	0.00601842	0.0074121	0.00031571	0.0020863	0.000767559	0.000416406	0.00120763	0.000330359	0.00176542	0.00043955	0	0.00115945	0.21801	0.0640245	0.0292527	0.0304923	0.00922633	0.0025783	0.00729028	0.00102735	0.0475379	0.000449438	0.000473115	0.00983135	0.00406039	0.0375694	0.0130926	0.00112474
DT.Pseudomonadales.2	0.0369126	0.0895676	0.0182157	0.476218	0.550334	0.652096	0.894445	0.423022	0.805763	0.010206	0.065889	0.107362	0.18953	0.025218	0.737506	0.0154291	0.128515	0.0377228	0.00665186	0.000726461	0.105946	0.58002	0.365226	0.62294	0.587472	0.526687	0.25732	0.146798	1.15387	0.900278	0.399877	0.0434587	0.421431	0.324403	0.625404	0.183135	0.045568	0.114236	0.0227379	0.0560127	0.00259916	0.00573483	0.12018	1.83373	0.125884	2.03154	2.65384	0.757641	0.224718
DT.Pseudomonadales.5	0.0132851	0.0242595	0.0662881	0.0892482	0.0124401	0.0302952	0.0275376	0.0277768	0.014725	0.0363732	0.0377045	0.0315213	0.0494128	0.0529799	0.0972039	0.0413534	0.0322631	0.0713042	0.0282454	0.0174079	0.0397627	0.44425	0.200611	0.0556363	0.0509688	0.0280681	0.049746	0.1374	0.0356444	0.0331148	0.0338787	0.00302379	0.024813	0.0454649	0.0330541	0.130859	0.110251	0.0728892	0.0507007	0.528296	0.27873	0.569313	0.0101612	0.040422	0.0466252	0.221106	0.0274535	0.0261185	0.0254809
DT.Psychrobiaceae.1	0.791028	0.86506	0.286366	3.27421	0.0354502	0.0297235	0.00624872	0.000707251	1.67935e-05	0.00962131	0.0110931	0.0189014	0.293319	0.847159	0.109368	0.00209703	0.122296	0.486969	1.10664	0.822374	0.832498	0.416986	0.0437794	0.0912353	0.0644308	0.00706924	0.0281669	0.17802	0.639593	0.878813	0.824645	0.109453	0.610423	0.0684264	0.00824861	0.062116	0.00552357	0.00831663	1.733	0.493553	0.401165	0.0107109	0.225601	0.102469	0.129636	0.220774	0.0020223	0.103515	0.00301428
DT.Psychrobiaceae.2	0	0	0	0	0	0	0	0	0	0	0	0	0	0	0	0	0	0	0	0	0	0.208597	0.0883414	0	0.174463	0.217822	0.892445	2.26681	1.61727	1.16906	2.14722	1.55572	6.16434	0.614733	0.147341	1.66898	0.620172	0.316962	1.00565	3.94612	1.61349	0.00564355	0	0	0	0	0	0	0
DT.Psychrobiaceae.3	2.26862	0.53442	0.934637	0.868591	0.0364605	0.137408	0.397234	0.0161331	0.00647411	0.31962	0.960288	0.332959	1.28233	2.80252	1.42819	0.986517	1.54596	2.76315	2.53063	4.12671	0.224282	4.42181	0.101232	0.224216	1.1424	0.0182845	0.0142861	0.156026	0.00988755	0.215363	0.424426	0.0885271	0.820936	0.128299	0.0116918	0.324227	0.153656	0.049686	0.342573	0.887455	1.71612	0.320866	0.0531226	0.185061	0.0708334	0.372092	0.580064	0.318795	6.33825
DT.Psychrobium.1	0.153012	0.00343931	0.191556	0.961415	0.0011538	0.075979	1.0865	0.421825	0.00494564	0.0512946	0.0495188	0.00676759	0.0128358	0.0184245	0.000938433	4.66488e-07	0.00144502	0.00089647	0.00211684	0.000522873	0.000932567	0.000895767	0.0228972	0.519757	2.73241	0.474214	1.06831	0.402609	0.00692064	0.0143663	0.0026344	4.85396e-05	0.00293151	0.000457737	0.000299543	0.00332803	0.000105443	0.000887704	0.00283769	0.0508391	0.163094	0.019067	0.000244947	0.0315769	0.000146822	0.0531519	0.000456924	0.000446981	1.48368e-05
DT.Psychroserpens.1	0.0163299	0.0669009	0.0926305	0.441753	0.0661758	0.154077	0.256669	0.103671	0.0171422	0.0160207	0.018164	0.00643148	0.0102605	0.0191287	0.122928	0.0349341	0.212769	0.123298	0.048412	0.035649	0.40438	1.11675	0.570021	0.42985	0.437355	0.292781	0.284692	0.207409	0.186782	0.134299	0.11853	0.00244713	0.0719464	0.00454307	0.0035944	0.0425923	0.00843965	0.0127972	0.0148406	0.0359003	0.0129434	0.0462584	0.00844221	0.0392242	0.0458604	0.0188913	0.0172052	0.0104589	0.0139672
DT.Psychrosphaera.1	0.00652351	0.00169888	0.0502096	0.020933	0.00126829	1.14204	0.088231	0.222751	0.0109103	0.00662709	0.0118148	0.00163673	0.0228091	0.0521552	0.0158993	0.00343793	0.107126	0.0375743	0.357489	0.0787639	0.00561344	0.0216903	0.0148303	0.00778776	0.129378	0.0117183	0.195366	1.5556	0.0465703	0.328173	0.339003	0.00159537	0.0197045	0.0164994	0.0218964	0.115713	0.00283562	0.220219	0.91197	0.537927	0.00769561	0.0239348	0.000292068	0.000916822	0.00122334	0.00232242	0.000473559	0.000649861	0.00111552
DT.Rhizobiaceae.1	0.167667	0.111173	0.200752	0.425531	0.00966137	0.222598	0.0809831	0.177057	0.0304434	0.0953754	0.0113492	0.0183487	0.121617	0.138844	0.31944	0.00701701	0.0208018	0.0999183	0.0308422	0.00616326	0.0884818	0.327678	0.489718	0.0203651	0.16734	0.171618	0.186008	0.200785	0.141677	0.130174	0.137602	0.0009058	0.136851	0.0903591	0.128688	0.570926	1.09316	2.00767	0.810099	1.07089	0.376101	0.487174	0.107668	0.0279599	0.200133	0.764467	0.12134	0.110767	0.0505532
DT.Rhizobiales.1	0.0548181	0.0553067	0.0970618	0.0918399	0.0183087	0.0370144	0.0366405	0.0333177	0.0178249	0.037991	0.0356675	0.0275609	0.056419	0.0736374	0.085546	0.159975	0.0419227	0.652531	0.0490998	0.0445354	0.0734408	0.0763532	0.0258357	0.0335816	0.0639297	0.0325441	0.0483511	0.0445832	0.0404589	0.0507441	0.0406643	0.00428808	0.0340138	0.143949	0.030305	0.0661823	0.0335662	0.0441058	0.0361874	0.0730957	0.0323879	0.0372462	0.0128418	0.0268256	0.0455054	0.050621	0.0385489	0.0338846	0.0481953
DT.Rhizobiales.2	0	0	0	0	0	0	0	0	0	0	0	1.37599e-05	0	0.000250168	1.32716e-05	0	0	0	0	0	0	0.111391	0.00543922	0	0	0	0	0.000101535	0	9.49564e-05	0.821592	0.000609867	0.113509	0.0662686	0.0517253	0.867765	0.270488	1.12676	12.2181	1.2812	0.413363	0.334557	0	0	0	0	0	0	0
DT.Rhodobacteraceae.1	9.98785e-05	6.36189e-05	9.81689e-05	0.00109166	3.97627e-05	0.000383674	4.08084e-05	1.80477e-05	0.00174408	0.000194859	0.00560049	0.498855	0.259509	0.00046847	0.44468	0.00207169	0.00952652	0.00261118	0.00024424	2.61106e-05	0.0172315	0.0382499	0.268909	0	2.40156e-05	4.9446e-05	7.59291e-05	7.70891e-05	0.000121032	0.000114031	8.75725e-05	4.68857e-05	0.000456425	1.62444	0.875394	0.537776	1.44279	1.01835	0.090849	0.167132	0.00274265	0.00284384	0	6.22446e-05	0	0.000459278	0.00270582	0.000748619	3.95934e-05
DT.Rhodobacteraceae.2	0.00282139	0.0029825	0.0077902	0.0566426	0.0582094	0.182375	0.430721	0.395796	0.303977	0.0457477	0.223911	0.352934	0.373351	0.038836	0.219998	0.00699524	0.246764	0.0331328	0.00220682	0.000384893	1.74593	0.468766	0.457865	0.0944279	0.111678	0.170646	0.118653	0.050388	0.478237	0.733715	0.319752	0.0069774	0.341011	1.4021	1.14787	1.05111	1.09902	0.598055	0.25766	0.36244	0.0886233	0.0502018	0.147014	1.01698	0.258128	0.59022	0.735425	0.276816	0.101557
DT.Rhodobacteraceae.3	0.00053197	0.00129918	0.00236069	0.0582398	0.00391216	0.00994829	0.0145853	0.00644827	0.00565083	0.00196971	0.0126646	0.0884885	0.39378	0.00513109	1.11088	0.444333	0.300842	0.187345	0.0333252	0.00362186	0.724862	0.487055	0.409287	0.0157313	0.0891543	0.108562	0.059338	0.00990866	0.175214	0.194179	0.128432	0.000479381	0.105466	0.798612	0.666644	0.660452	0.912004	0.764075	0.192081	0.468031	0.141421	0.0736563	0.0200179	0.0116219	0.00819984	0.290606	1.26887	0.36653	0.113448
DT.Rhodobacteraceae.4	3.90105e-07	0	0	0	0	0	0	0	0	0	0	0	0.00018955	0.00062641	0.00144433	0.000200706	0.000709804	0.0129811	0.00467473	0.000402549	0.00932812	0.0281542	0.00130038	0	0	0	8.90397e-07	0.000829572	0.000697934	0.000811387	0.0353957	3.62159e-05	0.000587098	7.63691e-05	0.000176034	0.25161	0.0845286	0.832701	4.74506	3.27739	2.77583	0.90255	0	0	0	0	0	0	0
DT.Richelia.1	6.61136e-06	0.000313123	0.00122213	0	0	0.000642064	0.000132356	0.000464343	1.2812e-05	5.5155e-05	2.37222e-05	0.000505862	0.00030703	8.56399e-05	4.33424e-05	0	2.90034e-05	0.000119651	1.63622e-05	3.56805e-05	2.3302e-05	0.0306701	0.258072	2.89976e-05	0.00042065	1.28943e-05	1.0465e-05	0	0	5.19152e-06	3.26089e-06	0	0.000373339	0.590031	0.656229	0.523865	1.61805	1.1763	0.256054	0.299113	0.0172829	0.0142639	5.77632e-06	0.000295557	0.000152471	0.0037944	0.154615	0.00551399	0.000184494
DT.Rickettsiaceae.1	0	0	0	0	5.74886e-05	0	3.12426e-05	0	0	0.00813862	0	0.000426188	4.7707	0.190455	0.275439	0.00112572	0.00289816	0	0.0011568	0.0153919	0	0	2.16676e-05	0	0	0	0	0	0	0	0	0	0	0.000146702	0.000561179	0.000300012	0	0.324395	0	0	0.00119755	0.102146	0	0	0	3.29163e-05	0	0	0
DT.Rickettsiales.1	0	0	0	0	0	0	0	0	0	0	0	0	0	0	0	0	0	0	0	0	0	0	0	0	0	0	0	0	0	0.000290708	0	0	0	0	0.000251947	0	0	0	0	0	0	0	0	0	0	0	0	0	0
DT.Rivularia.1	9.69529e-05	0.00277122	0.000298499	0.000475937	0.0012505	0.000709007	0.000140992	0.000356596	0.000352422	7.96987e-05	0.0833205	0.00260979	0.00350594	2.27064	0.000366864	0.000118145	0.000695856	0.000227454	4.77999e-05	2.40068e-05	0.0006527	0.00148634	0.00468595	3.33046e-05	0.000226647	0.000264932	0.000183329	0.000136564	0.000602824	0.000748685	0.000356644	0.000104226	0.00111352	0.0316538	2.01743	0.0123412	0.0294037	0.0142327	0.00220463	0.00427696	0.00138043	0.0054049	6.44795e-05	0.000354832	6.57439e-05	0.000114999	0.00903048	0.00170371	0.000267659
DT.Roseibacillus.1	0.0236215	0.00470089	0.00856551	0.0111532	0.000576066	0.0126809	0.00490683	0.00919845	0.445669	0.0371492	0.0848552	0.00171408	0.0100983	0.00702824	0.00696205	0.0142899	0.00565784	0.0452679	0.00654766	0.00302459	1.51444	0.109192	0.00981516	0.239216	0.0179407	0.306478	0.13091	0.0834739	0.615445	0.429083	0.378618	0.0124128	0.00384084	0.000752662	0.00106734	0.00494821	0.000446367	0.0222638	0.1368	0.0330935	0.02869	0.0352532	0.00204377	0.0379401	0.0333594	0.0109211	0.00151793	0.0183442	0.0525707
DT.Saccharospirillaceae.1	0.0189357	0.0255855	0.0351409	0.0737109	0.00692181	0.0673844	0.0173834	0.0486989	0.0254206	0.0161381	0.183895	0.0362423	0.111118	0.0454445	0.0715828	0.0675529	0.056019	0.296784	0.0385313	0.0329964	0.0925919	0.0600271	0.126777	0.0494652	0.0473774	0.026175	0.0264248	0.0308044	0.0281822	0.0956915	0.0638474	0.0180103	0.0520972	0.112472	0.0767233	0.0491235	0.034247	0.0303404	0.016905	0.0485094	0.0415116	0.0149219	0.0134113	0.0129862	2.60558	0.0299671	0.0549544	0.0271915	0.0315399
DT.Salinicola.1	0	0	0	0	0	0	0	0	0	0	0	0	0	0	0	0	0	0	0	0	0	0.0106056	0.000322439	0.000152837	0.00106699	0	0.000577334	2.63274	0.248817	0.0250988	0.00122192	0	0.000430169	5.92401e-05	5.62556e-05	0.000391251	0	0.0450435	0.285237	0.00526593	0	0	0	0	0	0	0	0	0
DT.Saprospiraceae.1	0	0.000663646	0.000920557	0.00290238	0.0084877	0.00365532	0.00884686	0.00364353	0.00237131	0.00131038	0.0246475	0.0434679	0.0208264	0.00891198	0.00663886	0.00250944	0.00473941	0.020806	0.00189553	0.000367142	0.00727067	0.229414	0.0774382	0.00141066	0.0027155	0.00316336	0.00158783	0.000646577	0.00511019	0.00627896	0.00314615	0.000100579	0.0171387	1.57499	2.40481	1.5495	0.523838	0.620431	0.154409	0.162191	0.00162115	0.00159122	0.000482932	0.00284826	0.00145708	0.00464659	0.307657	0.116609	0.00159145
DT.Saprospiraceae.2	1.83961e-05	9.05765e-05	1.18117e-05	4.4033e-05	5.82231e-05	0	0	1.09279e-05	2.92971e-05	0.000162902	0.00040561	0.00152311	0.002599	0.000884868	0.138455	0.000371524	0.0310624	0.000120802	6.82633e-05	9.11312e-06	1.52529	0.461622	1.80071	0	0	0	0	0	0	0	0	0	0	0.135932	1.44405	3.05803	9.81967	2.30474	0.217777	0.294795	0.0234152	0.0455782	5.22607e-05	0	0.00010299	0.000159214	0	4.08704e-05	6.84184e-05
DT.Shewanella.1	0	5.50365e-05	0	0.000184783	1.65769e-05	1.69176	2.06938	0.781334	0.203285	0.299644	0.362069	0.076688	0.394523	0.0445156	0.00241636	0.000478623	0.00044146	0.00129796	0.00138181	0.00119862	23.2821	0.00124556	0	2.09653e-06	2.83794e-05	0	4.88207e-06	3.12252e-05	0	0.000459767	0.00056406	1.18965e-05	0.00190976	0.000710252	2.55363e-05	0.000302263	0	0.000579904	0.00286861	0.00384961	0.00180743	0.00641178	0.000122199	7.31771e-05	2.91176e-05	7.18861e-05	0	8.21845e-05	0.000112204
DT.Shewanella.2	0.00215462	0.00606081	0.0044376	0.00214622	0.00112995	0.0033095	0.00202507	0.12465	0.372282	0.438767	0.357738	0.355724	0.726988	1.09978	0.689229	0.105628	0.193922	0.351822	0.361175	0.290767	20.971	0.965218	0.126269	0.114383	0.139754	0.00328232	0.0546826	0.155826	0.249838	1.59722	1.77416	0.54523	4.02872	1.79551	0.570658	0.669587	0.364411	0.792471	1.42384	1.15713	0.535983	0.882525	0.0285843	0.000387319	0.00387741	0.00400957	0.000899243	0.00191127	0.00280997
DT.Simkaniaceae.1	0.0153316	0.0243836	0.0376013	0.0530743	0.00809024	0.0264669	0.0230488	0.0351145	0.0294141	0.0241274	0.0301869	1.05746	0.162662	0.0823934	2.42176	0.0630058	0.0849438	0.0618124	0.0281027	0.0344865	0.0374942	0.0428283	0.028168	0.0266143	0.103	0.720713	0.550519	0.0554791	0.03751	0.0334131	0.02853	0.00550723	0.0386161	0.0592108	0.0461387	0.0769325	0.0570047	0.0660549	0.0449492	0.870055	0.0158343	0.0321446	0.00550881	0.0356429	0.0213508	0.0428919	0.133486	0.0897056	0.0251081
DT.Thalassarchaeum.1	0.631292	0.867632	2.69094	0.981243	1.19877	1.04387	1.01213	1.34573	5.9213	5.2304	4.1419	0.358241	0.733375	1.09125	0.937954	7.33428	1.40405	1.76672	1.91155	1.11612	1.00152	1.81406	0.634212	3.69193	0.991564	9.03342	4.6017	3.72415	9.71922	6.38848	9.01747	0.194517	0.195844	0.289139	0.507915	1.08904	0.453694	0.814879	0.863682	1.79318	0.483217	1.06504	0.296464	1.11881	2.03099	0.665979	0.30471	2.66185	2.039
DT.UBP17.1	0.0065402	0.0118442	0.038088	0.0397517	0.00257825	0.0107128	0.00762854	0.010859	0.00617042	0.0145948	0.0157951	0.00540906	0.0127714	0.0164925	0.0370112	0.0127801	0.0182767	0.0264369	0.0121594	0.00811092	0.013227	0.00759903	0.00587588	0.00645284	0.0178646	0.0132827	0.0205595	0.020482	0.016391	0.495242	0.544144	0.00422058	0.025861	0.00247901	0.00497685	0.0141443	0.0156381	0.013974	0.260307	0.282911	0.133829	1.62463	0.00249766	0.00219171	0.00773209	0.0066844	0.00130829	0.00519404	0.00574957
DT.Vermiphilaceae.1	0.151016	0.430992	0.345228	0.0357844	0.00097311	0.18434	0.151395	0.407517	0.0524166	0.174765	0.217012	0.141658	0.290395	0.496566	0.331702	0.0333006	0.255697	0.0265076	0.1819	0.145397	0.162001	0.428392	0.0968579	0.0914606	0.207564	0.0816088	0.2401	0.86133	0.426321	0.29099	0.361964	0.0108027	0.462001	0.0680967	0.0630662	0.315549	0.0184431	0.10391	0.632534	0.673101	0.0871014	0.272359	0.0335029	0.0373159	0.400914	0.386806	0.00560947	0.0398339	0.0824258
DT.Verrucomicrobiales.1	0.122045	0.24788	0.507516	2.0421	0.281698	0.703366	0.780535	0.683689	0.39022	0.391061	0.3973	0.722075	0.941664	0.513995	2.07499	1.05806	0.416093	0.779244	0.280052	0.107792	0.571586	1.16986	0.953216	0.55475	1.0267	1.30305	1.07071	0.920647	1.26603	1.31125	0.983047	0.124759	0.555491	0.160473	0.337986	0.79991	0.322551	0.914888	0.462885	0.646576	0.214195	0.354226	0.342393	0.293961	0.44024	1.274	0.720085	0.654426	0.30931
DT.Verrucomicrobiales.2	0.00172404	0.00926262	0.0135299	0.0850887	0.000738435	0.0107791	0.0648617	0.0308829	0.477017	0.135446	0.0777094	0.0179974	0.0966127	0.00445554	0.0656271	0.0115197	0.0112195	0.298615	0.0075988	0.00103502	1.47339	0.200249	0.01617	0.232426	0.05647	1.36046	0.17007	0.0845773	1.81997	1.03613	0.930025	0.00496789	0.00313054	0.0002781	0.00138645	0.0170646	0.000313561	0.0645456	0.234094	0.00598845	0.032107	0.0268539	0.00548725	0.0489738	0.291638	0.0215011	0.00122323	0.055955	0.0477786
DT.Vibrio.1	0	0.000100545	5.24557e-06	0.000881095	0.000119332	0.000237193	0.000678865	0.000282043	0.000251539	9.15414e-05	0.000328101	0.00077897	0.00102551	0.00027113	0.000787195	0.000487893	0.00741719	8.98026e-05	2.68072e-05	2.07714e-05	0.000184181	0.000231445	6.49847e-05	0.000163012	0.000105888	0.000142505	9.85745e-05	0	0.00024782	0.000299119	0.000113907	1.68007e-05	9.89653e-05	0.00420328	0.00525514	0.0022109	0.000379675	0.000500855	0.000149847	0.000166268	0	1.25206e-05	0.00264245	0.00338175	0.000503644	0.00649896	7.38785	1.04463	0.00819899
DT.Winogradskyella.1	0.00161306	0.0545948	0.150333	0.835138	0.447326	0.485106	1.1026	0.547499	0.242469	0.176801	0.135075	0.350738	0.666679	0.120047	0.854704	0.280806	0.374639	0.217962	0.0325667	0.00361904	0.458739	1.16759	1.40301	0.26626	0.448584	0.529008	0.346836	0.182238	0.782878	0.955249	0.496665	0.0366638	0.68005	1.67248	2.28325	3.39381	3.8761	2.34868	0.514075	0.704671	0.214044	0.169464	0.159104	0.728078	0.29085	0.0279324	0.440289	0.336032	0.0446246
DT.Winogradskyella.2	0	1.82394e-05	0.000330677	6.08195e-05	0	0	0	1.17239e-05	0	0	0	0	0.000320787	0	0.000649143	0.000126973	0.000897631	0.000541401	9.84227e-05	4.28937e-05	0.00151334	0.0617678	0.903463	0	0	0	0	0	0	0	0	0	0.013074	0.00023376	0.221753	0.913274	5.14905	4.11729	0.493892	0.583357	0.180973	0.122873	0	0	0	0	0	0	0
DT.Xanthomonadales.1	0.113171	0.243784	0.0534261	0.643254	0.0575694	0.216732	0.155075	0.06251	0.0225706	0.00108415	0.0727427	0.00767509	0.149892	0.00343954	0.823673	0.172527	0.24267	0.253424	0.0288777	0.00742527	0.228039	1.27232	0.768698	0.318475	0.460892	0.810235	0.421315	0.183766	0.671691	0.741644	0.44329	0.00504254	0.0295599	0.00108231	0.00246262	0.027748	0.00227279	0.0768219	0.035597	0.207456	0.014651	0.0120954	0.175038	0.19986	0.146667	1.04936	1.30426	0.61821	0.128462
[truncated: 14 more columns]
